# Supplementary material for: SARS-CoV-2 seroprevalence and neutralizing activity in donor and patient blood
Source: Nat Commun. 2020 Sep 17;11:4698. doi: 10.1038/s41467-020-18468-8 (PMC7499171; doi:10.1038/s41467-020-18468-8)
Supplement: Supplementary file 3 — Source Data [file 41467_2020_18468_MOESM3_ESM.xlsx]

## Sheet: UCSF Patients
sample_id	patient_id	SARS_COVID2_RT-PCR	days_since_symptomatic	IgG (S/C)	IgM (S/C)	nt80 (plasma dilution)	NT80 control (plasma dilution)	NT80 Result	Severity (0 = Outpatient, 1=Inpatient)	Solid organ transplant (0=No, 1=Yes)	Immunocompromised_all (0=No, 1=Yes)
s1069	p191	positive	10	0.58	1.35				0	0	0
s894	p438	positive	8	0.24	4.19				0	0	0
s895	p438	positive	8	0.37	4.1				0	0	0
s792	p584	positive	29	1.11	1.39	42.5961	40	Positive	0	0	0
s813	p574	positive	17	4.46	13.29				1	0	0
s814	p574	positive	15	3.63	13.78				1	0	0
s815	p574	positive	16	4.51	12.21				1	0	0
s816	p574	positive	19	4.86	10.81				1	0	0
s817	p574	positive	18	4.66	11.93				1	0	0
s818	p574	positive	17	4.56	12.76				1	0	0
s819	p574	positive	14	2.95	11.89				1	0	0
s820	p574	positive	13	2.25	8.94				1	0	0
s821	p574	positive	12	0.8	3.62				1	0	0
s822	p574	positive	13	2.01	7.55				1	0	0
s823	p574	positive	14	2.88	11.78				1	0	0
s824	p574	positive	12	0.66	3.14				1	0	0
s825	p574	positive	16	4.24	14.5				1	0	0
s826	p574	positive	15	4.13	13.71				1	0	0
s827	p574	positive	14	3.45	13.27				1	0	0
s828	p574	positive	13	2.49	10.52				1	0	0
s829	p574	positive	12	1.51	5.8	447.75	40	Positive	1	0	0
s830	p574	positive	11	0.22	1.64				1	0	0
s831	p574	positive	11	0.12	1.13	40.5398	40	Positive	1	0	0
s832	p564	positive	17	5.32	9.25	1330.33	40	Positive	1	0	0
s833	p564	positive	14	5.14	9.7				1	0	0
s834	p564	positive	8	3.16					1	0	0
s835	p564	positive	7	1.85					1	0	0
s836	p564	positive	7	1.8					1	0	0
s837	p564	positive	6	0.53					1	0	0
s838	p564	positive	6	0.31		40	40	Negative	1	0	0
s839	p564	positive	12	5.17	11.18				1	0	0
s840	p564	positive	11	5.15	12.87				1	0	0
s841	p564	positive	10	4.93	11.71				1	0	0
s842	p564	positive	9	4.37	7.31				1	0	0
s843	p564	positive	8	3.51	4.83				1	0	0
s790	p586	positive	50	5.21	0.55	90.4731	40	Positive	0	0	0
s789	p587	positive	32	5.65	7.82	471.34	40	Positive	0	0	0
s791	p585	positive	43	4.71	2.19	4610.92	40	Positive	0	0	0
s794	p576	positive	1	0.01	0.24				0	0	0
s795	p576	positive	2	0.01	0.75				0	0	0
s796	p576	positive	0	0.01	0.19				0	0	0
s793	p583	positive	39	3.08	12.1	117.637	40	Positive	0	0	0
s1026	p255	positive	15	5.51	12.89	2041.05	45.0531	Positive	0	1	1
s1027	p255	positive	15	5.38	13				0	1	1
s1028	p255	positive	17	5.46	13.18				0	1	1
s1029	p255	positive	14	5.37	13.26	2151.56	40	Positive	0	1	1
s1030	p255	positive	13	5.41	13.62				0	1	1
s1031	p255	positive	12	5.29	15.74				0	1	1
s1032	p255	positive	5	0.31					0	1	1
s1033	p255	positive	10	5.2	13.7				0	1	1
s1034	p255	positive	9	5.06	8.5				0	1	1
s1035	p255	positive	8	4.86	4.32				0	1	1
s1036	p255	positive	7	3.94	1.54				0	1	1
s1037	p255	positive	6	2.63	0.59	72.9871	40	Positive	0	1	1
s1038	p255	positive	5	0.87					0	1	1
s1110	p149	positive	18	5.39	7.63				1	0	0
s1111	p149	positive	21	5.29	7.01	3557.56	40	Positive	1	0	0
s1112	p149	positive	16	5.45	7.91				1	0	0
s1113	p149	positive	6	1.29		230.032	40	Positive	1	0	0
s1114	p149	positive	11	5.1	12.33	4276.74	40	Positive	1	0	0
s1115	p149	positive	8	3.8	10.24				1	0	0
s1116	p149	positive	4	0.04					1	0	0
s1117	p149	positive	3	0.01	0.08				1	0	0
s1118	p149	positive	2	0.01		40	40	Negative	1	0	0
s779	p590	positive	15	5.91	6.72				1	0	0
s780	p590	positive	15	5.83	5.93				1	0	0
s781	p590	positive	14	5.97	6.31				1	0	0
s782	p590	positive	14	5.81	6.72				1	0	0
s783	p590	positive	14	5.83	6.14				1	0	0
s850	p533	positive	47	5.8	2.8				1	0	0
s851	p533	positive	47	5.57	3.02				1	0	0
s852	p533	positive	50	5.44	2.46				1	0	0
s853	p533	positive	49	5.43	2.55				1	0	0
s854	p533	positive	48	5.66	2.79				1	0	0
s855	p533	positive	48	5.46	2.6				1	0	0
s856	p533	positive	46	5.62	2.92				1	0	0
s857	p533	positive	44	5.64	3.32				1	0	0
s858	p533	positive	43	5.51	3.03				1	0	0
s859	p533	positive	33	7.22					1	0	0
s860	p533	positive	37	5.72					1	0	0
s861	p533	positive	37	5.6					1	0	0
s862	p533	positive	36	5.85					1	0	0
s863	p533	positive	36	5.77					1	0	0
s864	p533	positive	35	5.8					1	0	0
s865	p533	positive	35	5.72					1	0	0
s866	p533	positive	35	5.85					1	0	0
s867	p533	positive	34	5.76					1	0	0
s868	p533	positive	42	5.79	3.7				1	0	0
s869	p533	positive	41	5.75	3.49				1	0	0
s870	p533	positive	41	5.8	3.63				1	0	0
s871	p533	positive	40	5.73	3.54				1	0	0
s872	p533	positive	40	5.7	3.76				1	0	0
s873	p533	positive	39	5.72	3.84				1	0	0
s874	p533	positive	39	5.72	3.79				1	0	0
s875	p533	positive	38	5.68	3.93				1	0	0
s876	p533	positive	38	5.77	4.19				1	0	0
s877	p533	positive	37	5.84	4.12				1	0	0
s878	p533	positive	37	5.57	4.3				1	0	0
s879	p533	positive	31	6.08	6.45				1	0	0
s880	p533	positive	31	6.13	5.62				1	0	0
s881	p533	positive	28	6.01	6.53				1	0	0
s882	p533	positive	28	5.94	6.48				1	0	0
s883	p533	positive	28	5.85	6.69				1	0	0
s884	p533	positive	28	6.08	6.58				1	0	0
s885	p533	positive	28	5.99	6.66				1	0	0
s886	p533	positive	28	6.04	6.85				1	0	0
s887	p533	positive	34	5.72	5.34				1	0	0
s888	p533	positive	33	5.73	5.86				1	0	0
s889	p533	positive	32	5.54	5.72				1	0	0
s890	p533	positive	32	5.7	5.65				1	0	0
s891	p533	positive	32	5.75					1	0	0
s892	p533	positive	32	5.8	6.75				1	0	0
s893	p533	positive	31	5.76	5.58				1	0	0
s994	p269	positive	38	4.59	43.37	10240	40	Positive	1	1	1
s995	p269	positive	36	4.67	43.52				1	1	1
s996	p269	positive	35	4.92	45.43				1	1	1
s997	p269	positive	37	4.45	41.02				1	1	1
s998	p269	positive	26	5.46					1	1	1
s999	p269	positive	27	5.51					1	1	1
s1000	p269	positive	26	5.5					1	1	1
s1001	p269	positive	25	5.49					1	1	1
s1002	p269	positive	25	5.54					1	1	1
s1003	p269	positive	32	5.14	50.75				1	1	1
s1004	p269	positive	32	5.23	48.06				1	1	1
s1005	p269	positive	31	5.33	47.87				1	1	1
s1006	p269	positive	31	5.32	48.99				1	1	1
s1007	p269	positive	30	5.28	47.47				1	1	1
s1008	p269	positive	30	5.31	48.37				1	1	1
s1009	p269	positive	29	5.31	50				1	1	1
s1010	p269	positive	29	5.39	48.25				1	1	1
s1011	p269	positive	28	5.44	49.55				1	1	1
s1012	p269	positive	28	5.51	51.34				1	1	1
s1013	p269	positive	27	5.47	49.12				1	1	1
s1014	p269	positive	20	4.85	26.48				1	1	1
s1015	p269	positive	19	4.22	15.9				1	1	1
s1016	p269	positive	18	2.94	4.54	75.4905	40	Positive	1	1	1
s1017	p269	positive	21	5.54	42.3				1	1	1
s1018	p269	positive	20	5.23	36.76				1	1	1
s1019	p269	positive	21	5.68	38.05				1	1	1
s1020	p269	positive	17	1.23	0.77	40	40	Negative	1	1	1
s1021	p269	positive	24	5.6	53.28				1	1	1
s1022	p269	positive	23	5.61	52.99				1	1	1
s1023	p269	positive	22	5.61	53.99				1	1	1
s1024	p269	positive	22	5.51	39.45				1	1	1
s1025	p269	positive	21	5.37	44.88				1	1	1
s975	p321	positive	5	1.75					0	0	0
s943	p327	positive	30	2.81	8.57				1	1	1
s944	p327	positive	31	3	9.79	40	40	Negative	1	1	1
s945	p327	positive	29	2.91	10.69				1	1	1
s946	p327	positive	29	2.91	10.71				1	1	1
s947	p327	positive	29	2.83	9.43				1	1	1
s948	p327	positive	29	3.22	10.62				1	1	1
s949	p327	positive	28	3.13	9.71				1	1	1
s950	p327	positive	28	3.25	9.81				1	1	1
s951	p327	positive	27	3.32	10.93				1	1	1
s952	p327	positive	26	3.39	13.02				1	1	1
s953	p327	positive	25	3.46	12.29				1	1	1
s954	p327	positive	17	4.01					1	1	1
s955	p327	positive	16	3.52					1	1	1
s956	p327	positive	24	3.49	15.11				1	1	1
s957	p327	positive	24	3.59	15.95				1	1	1
s958	p327	positive	23	3.61	16.05				1	1	1
s959	p327	positive	23	3.7	15.35				1	1	1
s960	p327	positive	22	3.92	17.6				1	1	1
s961	p327	positive	22	3.51	17.23				1	1	1
s962	p327	positive	21	3.65	16.95				1	1	1
s963	p327	positive	21	3.83	14.93				1	1	1
s964	p327	positive	20	3.74	13.62				1	1	1
s965	p327	positive	19	3.83	14.97				1	1	1
s966	p327	positive	19	3.8	17.16				1	1	1
s967	p327	positive	18	3.85	18.47				1	1	1
s968	p327	positive	11	0.12	0.75				1	1	1
s969	p327	positive	11	0.35	1.61				1	1	1
s970	p327	positive	8	0.01	0.03	40	40	Negative	1	1	1
s971	p327	positive	15	3.22	10.95				1	1	1
s972	p327	positive	14	2.96					1	1	1
s973	p327	positive	13	2.41	10.41				1	1	1
s974	p327	positive	12	1.45	5.68	337.969	40	Positive	1	1	1
s1062	p208	positive	18	0.03	0.12	40	40	Negative	0	0	0
s1063	p208	positive	7	0.03	0.07				0	0	0
s1064	p208	positive	6	0.05					0	0	0
s1065	p208	positive	4	0.05					0	0	0
s1066	p208	positive	4	0.05					0	0	0
s1067	p208	positive	4	0.04					0	0	0
s1068	p208	positive	8	0.04	0.11				0	0	0
s787	p588	positive	5	0.01	0.01				1	1	1
s788	p588	positive	4	0.01	0.01				1	1	1
s797	p575	positive	27	5.56	6.05				1	0	0
s798	p575	positive	26	5.6	7.82				1	0	0
s799	p575	positive	26	5.59	8.31				1	0	0
s800	p575	positive	26	5.62	7.83				1	0	0
s801	p575	positive	26	5.59	7.92				1	0	0
s802	p575	positive	28	5.6	7.03				1	0	0
s803	p575	positive	29	5.84	6.93				1	0	0
s804	p575	positive	27	5.7	8.46				1	0	0
s805	p575	positive	25	5.5	9.17				1	0	0
s806	p575	positive	25	5.46	9.5				1	0	0
s807	p575	positive	24	5.51	10.34				1	0	0
s808	p575	positive	25	5.64	8.6				1	0	0
s809	p575	positive	25	5.56	8.73				1	0	0
s810	p575	positive	24	5.54	9.7				1	0	0
s811	p575	positive	23	5.43	9.04				1	0	0
s812	p575	positive	22	5.62	12.01				1	0	0
s849	p537	positive	10	2.1	2.68				0	0	0
s1039	p221	positive	6	3.84	17.04				1	0	0
s1040	p221	positive	9	4.61	20.77				1	0	0
s1041	p221	positive	7	4.21	21.62				1	0	0
s1042	p221	positive	8	4.52	22.76				1	0	0
s1043	p221	positive	7	4.07	22.2				1	0	0
s1044	p221	positive	5	3.58	15.42				1	0	0
s1075	p183	positive	30	5.63	19.88				1	0	0
s1076	p183	positive	29	5.54	19.94				1	0	0
s1077	p183	positive	30	5.75	20.15				1	0	0
s1078	p183	positive	32	5.56	16.6				1	0	0
s1079	p183	positive	27	5.44	20.56				1	0	0
s1080	p183	positive	26	5.56	18.48				1	0	0
s1081	p183	positive	16	6.97					1	0	0
s1082	p183	positive	20	6.07	17.25				1	0	0
s1083	p183	positive	19	5.7					1	0	0
s1084	p183	positive	19	5.77					1	0	0
s1085	p183	positive	18	5.76					1	0	0
s1086	p183	positive	18	5.84					1	0	0
s1087	p183	positive	17	5.67					1	0	0
s1088	p183	positive	16	5.61					1	0	0
s1089	p183	positive	16	5.47					1	0	0
s1090	p183	positive	15	5.26					1	0	0
s1091	p183	positive	15	5.36					1	0	0
s1092	p183	positive	14	5.01					1	0	0
s1093	p183	positive	14	4.73					1	0	0
s1094	p183	positive	24	5.87	20.6				1	0	0
s1095	p183	positive	24	6.06	19.09				1	0	0
s1096	p183	positive	23	5.87	18.58				1	0	0
s1097	p183	positive	23	5.9	18.51				1	0	0
s1098	p183	positive	23	6	18.71				1	0	0
s1099	p183	positive	22	5.91	17.83				1	0	0
s1100	p183	positive	22	5.97	17.91				1	0	0
s1101	p183	positive	21	5.92	17.05				1	0	0
s1102	p183	positive	21	5.95	17.17				1	0	0
s1103	p183	positive	21	5.89	17.29				1	0	0
s1104	p183	positive	20	5.86	16.56				1	0	0
s1190	p14	positive	3	0.04	0.03				0	0	0
s844	p552	positive	13	4.16					0	0	0
s845	p552	positive	18	5.58	21.12				0	0	0
s846	p552	positive	17	5.3	22.37				0	0	0
s847	p552	positive	16	5.33	21.5				0	0	0
s848	p552	positive	15	5.3	20.05				0	0	0
s1045	p216	positive	23	3.22	12.32				0	0	0
s1046	p216	positive	21	2.22	8.53				0	0	0
s1047	p216	positive	19	1.02	1.83	94.897	40	Positive	0	0	0
s1048	p216	positive	17	0.22	0.48				0	0	0
s1049	p216	positive	9	0.01					0	0	0
s1050	p216	positive	8	0.01		40	40	Negative	0	0	0
s1051	p216	positive	15	0.02	0.27				0	0	0
s1052	p216	positive	14	0.01	0.17				0	0	0
s1053	p216	positive	13	0.01	0.1				0	0	0
s1054	p216	positive	12	0.01	0.04				0	0	0
s1055	p216	positive	11	0.01	0.03				0	0	0
s1056	p216	positive	10	0.01	0.03				0	0	0
s896	p397	positive	31	4.75	3.42				1	0	0
s897	p397	positive	32	4.74	3.13				1	0	0
s898	p397	positive	31	4.88	3.57				1	0	0
s899	p397	positive	33	4.87	2.72				1	0	0
s900	p397	positive	28	4.96	5.08				1	0	0
s901	p397	positive	20	5.06					1	0	0
s902	p397	positive	19	5.07					1	0	0
s903	p397	positive	19	5.13					1	0	0
s904	p397	positive	19	5.02					1	0	0
s905	p397	positive	19	4.94					1	0	0
s906	p397	positive	18	5.01					1	0	0
s907	p397	positive	18	4.8					1	0	0
s908	p397	positive	18	4.84					1	0	0
s909	p397	positive	18	4.88					1	0	0
s910	p397	positive	17	4.72					1	0	0
s911	p397	positive	26	5.21	6.75				1	0	0
s912	p397	positive	25	5.21	6.99	1228.46	40	Positive	1	0	0
s913	p397	positive	25	5.22	7.58				1	0	0
s914	p397	positive	24	5.28	8.04				1	0	0
s915	p397	positive	24	5.29	9.43				1	0	0
s916	p397	positive	23	5.21	10.54				1	0	0
s917	p397	positive	23	5.15	9.33				1	0	0
s918	p397	positive	22	5.14	10.07				1	0	0
s919	p397	positive	22	5.07	10.43				1	0	0
s920	p397	positive	21	5.2	11.54				1	0	0
s921	p397	positive	21	5	11.64				1	0	0
s922	p397	positive	20	5.06	12.64				1	0	0
s923	p397	positive	20	5.21	13.22				1	0	0
s924	p397	positive	10	0.01	1.99	51.998	40	Positive	1	0	0
s925	p397	positive	11	0.1					1	0	0
s926	p397	positive	13	1.69	9.01	581.513	40	Positive	1	0	0
s927	p397	positive	12	0.53	3.13				1	0	0
s928	p397	positive	14	2.52					1	0	0
s929	p397	positive	12	0.25					1	0	0
s930	p397	positive	10	0.03					1	0	0
s931	p397	positive	14	3.17	13.1				1	0	0
s932	p397	positive	14	2.33	11.07				1	0	0
s933	p397	positive	13	1.15	8.07	173.514	40	Positive	1	0	0
s934	p397	positive	11	0.04	3.21				1	0	0
s935	p397	positive	17	4.69	15.13				1	0	0
s936	p397	positive	16	4.48	14.92				1	0	0
s937	p397	positive	15	4.17	13.98				1	0	0
s938	p397	positive	15	4.18	12.94				1	0	0
s939	p397	positive	15	3.89					1	0	0
s940	p397	positive	15	3.86	13.19				1	0	0
s941	p397	positive	14	3.63	11.5				1	0	0
s942	p397	positive	14	3.39	11.49				1	0	0
s976	p318	positive	18	5.54					1	0	0
s977	p318	positive	17	5.4					1	0	0
s978	p318	positive	24	5.95	5.33	4825.32	46.6778	Positive	1	0	0
s979	p318	positive	23	5.99	5.67				1	0	0
s980	p318	positive	22	5.98	5.56				1	0	0
s981	p318	positive	21	5.92	5.23				1	0	0
s982	p318	positive	20	5.83	5.43				1	0	0
s983	p318	positive	19	5.7	5.62				1	0	0
s984	p318	positive	13	2.6	3.43				1	0	0
s985	p318	positive	9	0.01	0.13	40	40	Negative	1	0	0
s986	p318	positive	13	2.07	2.59	225.336	49.749	Positive	1	0	0
s987	p318	positive	11	0.23	0.53				1	0	0
s988	p318	positive	12	1.1	1.38	112.688	40	Positive	1	0	0
s989	p318	positive	10	0.05	0.28				1	0	0
s990	p318	positive	16	5.2	5.72				1	0	0
s991	p318	positive	15	4.84	6.01				1	0	0
s992	p318	positive	14	4.25	5.4				1	0	0
s993	p318	positive	13	3.6	4.41				1	0	0
s1171	p84	positive	3	0.01	0.02				0	0	0
s1057	p209	positive	2	0.06					0	0	0
s1058	p209	positive	2	0.04		40	40	Negative	0	0	0
s1059	p209	positive	7	4.11	29.96				0	0	0
s1060	p209	positive	5	3.53	8.23	189.151	40	Positive	0	0	0
s1061	p209	positive	3	0.59	0.71	40	40	Negative	0	0	0
s1184	p28	positive	19	0.13	0.05				0	1	1
s1185	p28	positive	22	1.42	1.72				0	1	1
s1186	p28	positive	20	0.22	0.12				0	1	1
s1187	p28	positive	16	0.04	0.02				0	1	1
s1188	p28	positive	15	0.03	0.02				0	1	1
s1176	p32	positive	23	0.09					0	1	1
s1177	p32	positive	26	2.3		461.535	40	Positive	0	1	1
s1178	p32	positive	21	0.01		40	40	Negative	0	1	1
s1179	p32	positive	21	0.01					0	1	1
s1180	p32	positive	25	1.07	6.78	40	41.7199	Negative	0	1	1
s1181	p32	positive	24	0.3	1.75				0	1	1
s1182	p32	positive	23	0.07	0.39				0	1	1
s1183	p32	positive	22	0.04	0.17				0	1	1
s769	p592	positive	17	5.58	12.44				0	0	0
s770	p592	positive	15	5.39	12.38				0	0	0
s771	p592	positive	14	5.42	11.66				0	0	0
s772	p592	positive	13	5.17	11.5				0	0	0
s773	p592	positive	11	4.66	12.52				0	0	0
s784	p589	positive	8	1.78	0.04	40	40	Negative	1	0	0
s785	p589	positive	7	1.35	0.03	40	40	Negative	1	0	0
s786	p589	positive	8	1.8	0.04				1	0	0
s1189	p24	positive	43	5.23	7.57				0	0	0
s1105	p182	positive	5	0.03		40	40.7749	Negative	0	0	0
s1106	p182	positive	10	4.16	4.26	74.1373	40	Positive	0	0	0
s1107	p182	positive	9	3.43	2.17				0	0	0
s1108	p182	positive	8	2.31	0.9	60.4608	40	Positive	0	0	0
s1109	p182	positive	7	1.14	0.38	43.6369	40	Positive	0	0	0
s768	p593	positive	3	5.69	13				1	0	0
s1155	p107	positive	25	5.28	10.36				1	0	0
s1156	p107	positive	27	5.33	9.18	2562.44	40	Positive	1	0	0
s1157	p107	positive	25	5.22	11.42				1	0	0
s1158	p107	positive	22	5.04	11.39				1	0	0
s1159	p107	positive	21	5.05	10.08				1	0	0
s1160	p107	positive	13	3.78					1	0	0
s1161	p107	positive	12	2.74					1	0	0
s1162	p107	positive	19	5.07	8.78				1	0	0
s1163	p107	positive	18	4.93	7.64				1	0	0
s1164	p107	positive	17	4.78	6.04				1	0	0
s1165	p107	positive	16	4.78	4.68				1	0	0
s1166	p107	positive	15	4.73	3.87				1	0	0
s1167	p107	positive	14	4.46	2.9				1	0	0
s1168	p107	positive	11	1.69	1.12				1	0	0
s1169	p107	positive	10	0.97		40	40.5166	Negative	1	0	0
s1170	p107	positive	9	0.37	0.35	40	46.1297	Negative	1	0	0
s1070	p184	positive	13	5.03	7.93				0	0	0
s1071	p184	positive	13	4.89	9.75				0	0	0
s1072	p184	positive	15	5.23	11.47	2449.99	40	Positive	0	0	0
s1073	p184	positive	9	1.87	2.02	328.543	40	Positive	0	0	0
s1074	p184	positive	8	0.38	0.7				0	0	0
s1119	p119	positive	29	4.45	16.62				1	0	1
s1120	p119	positive	30	4.63	15.15				1	0	1
s1121	p119	positive	31	4.51	15.36				1	0	1
s1122	p119	positive	32	4.66	13.14	669.184	40	Positive	1	0	1
s1123	p119	positive	30	4.65	16.35				1	0	1
s1124	p119	positive	28	4.65	16.86				1	0	1
s1125	p119	positive	26	4.78	16.28				1	0	1
s1126	p119	positive	18	5.92					1	0	1
s1127	p119	positive	18	6.11					1	0	1
s1128	p119	positive	17	4.85					1	0	1
s1129	p119	positive	25	4.78	19.4				1	0	1
s1130	p119	positive	24	4.76	18.72				1	0	1
s1131	p119	positive	24	4.71	17.9				1	0	1
s1132	p119	positive	23	4.74	16.95				1	0	1
s1133	p119	positive	23	4.63	18.15				1	0	1
s1134	p119	positive	22	4.8	17.74				1	0	1
s1135	p119	positive	22	4.8	16.94				1	0	1
s1136	p119	positive	21	4.73	16.27				1	0	1
s1137	p119	positive	20	4.7	14.9				1	0	1
s1138	p119	positive	20	4.71	15.22				1	0	1
s1139	p119	positive	19	4.75	13.37				1	0	1
s1140	p119	positive	19	4.67	12.18				1	0	1
s1141	p119	positive	12	2.28	0.49				1	0	1
s1142	p119	positive	12	2.03	0.35	40	40	Negative	1	0	1
s1143	p119	positive	11	0.79		40	40	Negative	1	0	1
s1144	p119	positive	13	3.82	1.1				1	0	1
s1145	p119	positive	13	3.17	0.68				1	0	1
s1146	p119	positive	13	3.88	1.27				1	0	1
s1147	p119	positive	9	0.13	0.14				1	0	1
s1148	p119	positive	8	0.04	0.16	40	40	Negative	1	0	1
s1149	p119	positive	10	0.02	0.21				1	0	1
s1150	p119	positive	9	0.01	0.14				1	0	1
s1151	p119	positive	8	0.01					1	0	1
s1152	p119	positive	16	4.77	6.91				1	0	1
s1153	p119	positive	15	4.79	4.6				1	0	1
s1154	p119	positive	14	4.58	2.44				1	0	1
s1172	p51	positive	15	4.33	1.36				0	0	0
s1173	p51	positive	13	3.48					0	0	0
s1174	p51	positive	12	2.78	0.49	143.627	40	Positive	0	0	0
s1175	p51	positive	9	0.39	0.06	40	59.3844	Negative	0	0	0
s774	p591	positive	17	0.58	0.04				0	0	0
s775	p591	positive	8	0.07	0.03				0	0	0
s776	p591	positive	7	0.02	0.02				0	0	0
s777	p591	positive	5	0.01	0.02				0	0	0
s778	p591	positive	4	0.06	0.06				0	0	0
s1191	p12	positive	4	0.06	0.05				0	0	0
s1192	p12	positive	2	0.02	0.02				0	0	0
s1	p573	negative		0.01	0.03
s2	p570	negative		0.01	0.05
s3	p568	negative		0.07
s4	p567	negative		0.04
s5	p562	negative		0.01
s6	p560	negative		0.05
s7	p555	negative		0.06
s8	p555	negative		0.07
s9	p555	negative		0.08
s10	p553	negative		0.01	0.03
s11	p553	negative		0.08
s12	p553	negative		0.02
s13	p547	negative		0.02
s14	p545	negative		0.03
s15	p545	negative		0.03
s16	p544	negative		0.01
s17	p544	negative		0.01
s18	p543	negative		0.01	0.01
s19	p543	negative		0.01
s20	p541	negative		0.42
s21	p541	negative		0.42
s22	p541	negative		0.4
s23	p539	negative		0.04
s24	p513	negative		0.01
s25	p513	negative		0.01
s26	p512	negative		0.05
s27	p505	negative		0.01
s28	p503	negative		0.04
s29	p499	negative		0.03
s30	p498	negative		0.08
s31	p498	negative		0.08
s32	p490	negative		0.03
s33	p485	negative		0.01
s34	p484	negative		0.01
s35	p484	negative		0.02
s36	p480	negative		0.01
s37	p480	negative		0.01
s38	p479	negative		0.01	0.03
s39	p475	negative		0.03
s40	p472	negative		0.04
s41	p460	negative		0.04	0.01
s42	p460	negative		0.04
s43	p458	negative		0.07
s44	p454	negative		0.07
s45	p453	negative		0.01
s46	p453	negative		0
s47	p453	negative		0.01
s48	p451	negative		0.01	0.01
s49	p448	negative		0.03
s50	p448	negative		0.03
s51	p448	negative		0.04
s52	p447	negative		0.01
s53	p447	negative		0.01		40	40	Negative
s54	p445	negative		0.01
s55	p441	negative		0.02
s56	p435	negative		0	0.01
s57	p433	negative		0.01	0.27
s58	p428	negative		0	0.01
s59	p427	negative		0.01	0.02
s60	p423	negative		0.02
s61	p421	negative		0.01
s62	p419	negative		0.02
s63	p418	negative		0.01	0.02
s64	p418	negative		0.02
s65	p416	negative		0.01
s66	p416	negative		0.03
s67	p416	negative		0.04
s68	p415	negative		0.01
s69	p415	negative		0.01
s70	p411	negative		0.01
s71	p410	negative		0.01
s72	p410	negative		0.02
s73	p410	negative		0.01
s74	p410	negative		0.01
s75	p410	negative		0.01
s76	p407	negative		0.04
s77	p406	negative		0.01
s78	p405	negative		0.01
s79	p405	negative		0.01
s80	p405	negative		0.01
s81	p401	negative		0.02	0.03
s82	p399	negative		0.02
s83	p395	negative		0.01
s84	p394	negative		0.01
s85	p394	negative		0.01
s86	p393	negative		0
s87	p385	negative		0.08
s88	p385	negative		0.07
s89	p385	negative		0.07
s90	p383	negative		0.01
s91	p382	negative		0.2
s92	p379	negative		0.06
s93	p375	negative		0.43
s94	p374	negative		0.09	0.12
s95	p374	negative		0.19
s96	p374	negative		0.11
s97	p372	negative		0.02	0.07
s98	p365	negative		0.02
s99	p365	negative		0.01
s100	p365	negative		0.01
s101	p365	negative		0.01
s102	p355	negative		0.02
s103	p348	negative		0.02	0.01
s104	p345	negative		0.01
s105	p342	negative		0.02	0.02
s106	p341	negative		0.01
s107	p338	negative		0.01
s108	p337	negative		0.04
s109	p335	negative		0.05
s110	p320	negative		0.01
s111	p320	negative		0.01
s112	p316	negative		0.02	0.02
s113	p314	negative		0.01
s114	p313	negative		0.01
s115	p313	negative		0.01
s116	p312	negative		0.01
s117	p312	negative		0.01
s118	p302	negative		0.01	0.02
s119	p301	negative		0.01	0.03
s120	p300	negative		0.02	0.02
s121	p294	negative		0.01	0.01
s122	p288	negative		0.02
s123	p288	negative		0.03
s124	p286	negative		0.01
s125	p286	negative		0.01
s126	p283	negative		0.02
s127	p282	negative		0.02	0.01
s128	p273	negative		0.03	0.02
s129	p272	negative		0.01
s130	p267	negative		0.21
s131	p267	negative		0.71
s132	p266	negative		1.02
s133	p264	negative		0.01	0.01
s134	p262	negative		0.04
s135	p260	negative		0.02
s136	p260	negative		0.02
s137	p260	negative		0.02
s138	p260	negative		0.02
s139	p260	negative		0.02
s140	p258	negative		0.03
s141	p257	negative		0.02
s142	p257	negative		0.02
s143	p257	negative		0.02
s144	p253	negative		0.01
s145	p250	negative		0.01
s146	p249	negative		0.02	0.01
s147	p246	negative		0.02	0.02
s148	p244	negative		0.02
s149	p241	negative		0.23	0.03
s150	p238	negative		0.02
s151	p237	negative		0.01
s152	p233	negative		0.03
s153	p230	negative		0.19
s154	p225	negative		0.04
s155	p219	negative		0.06	0.02	40	40	Negative
s156	p219	negative		0.07
s157	p214	negative		0.14	0.01
s158	p212	negative		0.02
s159	p211	negative		0.04
s160	p211	negative		0.02
s161	p201	negative		0.02
s162	p196	negative		0.02
s163	p196	negative		0.02
s164	p190	negative		0.01
s165	p190	negative		0.01
s166	p181	negative		0.02
s167	p181	negative		0.02
s168	p181	negative		0.02
s169	p181	negative		0.02
s170	p166	negative		0
s171	p165	negative		0.03
s172	p162	negative		0.02
s173	p160	negative		0.02
s174	p156	negative		0.03
s175	p156	negative		0.03
s176	p154	negative		0.02
s177	p150	negative		0.01
s178	p146	negative		0.02	0.05
s179	p145	negative		0.01
s180	p137	negative		0.02
s181	p135	negative		0.01
s182	p135	negative		0.01
s183	p135	negative		0.01
s184	p135	negative		0.01
s185	p135	negative		0.02
s186	p134	negative		0.02
s187	p132	negative		0.03
s188	p131	negative		0.09
s189	p131	negative		0.11
s190	p128	negative		0.01	0.03
s191	p127	negative		2.41
s192	p122	negative		0.01	0.03
s193	p118	negative		0.05
s194	p113	negative		0.01	0.03
s195	p112	negative		0.02	0.01
s196	p111	negative		0.03
s197	p111	negative		0.05
s198	p111	negative		0.05
s199	p111	negative		0.04
s200	p105	negative		0.21	0.02
s201	p104	negative		0.02
s202	p104	negative		0.02
s203	p102	negative		0.03
s204	p101	negative		0.03
s205	p99	negative		0.02
s206	p97	negative		0.02	0.01
s207	p90	negative		0.02	0.02
s208	p89	negative		0.02
s209	p85	negative		0.03
s210	p81	negative		0.03
s211	p79	negative		0.02
s212	p77	negative		0.01	0.02
s213	p74	negative		0.08
s214	p71	negative		0.09
s215	p71	negative		0.08
s216	p70	negative		0.01
s217	p63	negative		0.01		40	40	Negative
s218	p62	negative		0.19
s219	p58	negative		0.01
s220	p56	negative		0.07
s221	p54	negative		0.05
s222	p50	negative		0.01
s223	p50	negative		0.01
s224	p42	negative		0.02
s225	p41	negative		0.03
s226	p29	negative		0.04
s227	p25	negative		0.02
s228	p22	negative		0.01
s229	p22	negative		0.01
s230	p19	negative		0.02
s231	p9	negative		0.01
s232	p9	negative		0.01
s233	p9	negative		0.01
s234	p9	negative		0.01
s235	p9	negative		0.04
s236	p3	negative		0.03
s237	p582	not tested		0.04
s238	p581	not tested		0.03
s239	p580	not tested		0.69
s240	p579	not tested		0.03		40	40	Negative
s241	p578	not tested		0.01
s242	p577	not tested		0.05	0.01
s243	p572	not tested		0.01
s244	p571	not tested		0.01	0.02
s245	p569	not tested		0.02
s246	p566	not tested		0.03		40	40	Negative
s247	p565	not tested		0.13
s248	p563	not tested		0.11
s249	p561	not tested		0.01
s250	p561	not tested		0.02
s251	p559	not tested		0.04
s252	p558	not tested		0.08
s253	p557	not tested		0.07
s254	p557	not tested		0.07
s255	p557	not tested		0.09
s256	p557	not tested		0.07
s257	p557	not tested		0.07
s258	p557	not tested		0.06
s259	p557	not tested		0.07
s260	p557	not tested		0.05		40	40	Negative
s261	p556	not tested		0.02
s262	p554	not tested		0.05
s263	p551	not tested		0.02
s264	p550	not tested		0.08
s265	p550	not tested		0.08
s266	p550	not tested		0.1
s267	p549	not tested		0.05
s268	p549	not tested		0.04
s269	p548	not tested		0.04
s270	p546	not tested		0.01
s271	p542	not tested		0.01
s272	p542	not tested		0.01
s273	p542	not tested		0.01
s274	p542	not tested		0
s275	p540	not tested		0.06
s276	p538	not tested		0.04		40	40	Negative
s277	p538	not tested		0.04
s278	p536	not tested		0.01
s279	p535	not tested		0.01
s280	p534	not tested		2.04
s281	p534	not tested		1.97
s282	p534	not tested		1.99
s283	p534	not tested		1.89
s284	p534	not tested		2.03		40	40	Negative
s285	p532	not tested		0.1
s286	p532	not tested		0.1
s287	p532	not tested		0.08
s288	p531	not tested		0.02
s289	p530	not tested		0.02
s290	p529	not tested		0.01
s291	p528	not tested		0.05
s292	p527	not tested		0.02
s293	p526	not tested		0.04
s294	p525	not tested		0.01
s295	p525	not tested		0.01
s296	p525	not tested		0.01
s297	p524	not tested		0.01
s298	p523	not tested		0.01
s299	p522	not tested		0.02
s300	p521	not tested		0.01
s301	p521	not tested		0.01
s302	p520	not tested		0.43
s303	p519	not tested		0.06
s304	p519	not tested		0.05
s305	p518	not tested		0.04
s306	p517	not tested		0.01
s307	p516	not tested		0.01
s308	p515	not tested		0.02
s309	p515	not tested		0.03
s310	p514	not tested		0.37
s311	p514	not tested		0.33
s312	p511	not tested		0.04
s313	p510	not tested		0.03
s314	p509	not tested		1.28		40	40	Negative
s315	p508	not tested		0.01
s316	p507	not tested		0
s317	p506	not tested		0.02
s318	p504	not tested		0.03
s319	p504	not tested		0.03
s320	p504	not tested		0.03
s321	p504	not tested		0.03
s322	p504	not tested		0.03
s323	p504	not tested		0.03
s324	p502	not tested		0.03
s325	p501	not tested		0.01
s326	p500	not tested		0.01
s327	p497	not tested		0.77
s328	p497	not tested		0.86
s329	p496	not tested		0.27
s330	p496	not tested		0.35
s331	p496	not tested		0.3
s332	p496	not tested		0.41
s333	p496	not tested		0.39
s334	p495	not tested		0.04
s335	p495	not tested		0.04
s336	p495	not tested		0.05
s337	p495	not tested		0.04
s338	p495	not tested		0.04
s339	p494	not tested		0.04
s340	p494	not tested		0.04
s341	p494	not tested		0.04
s342	p493	not tested		0.01
s343	p493	not tested		0.02
s344	p492	not tested		0.04
s345	p491	not tested		0.06
s346	p489	not tested		0.03
s347	p488	not tested		0.04
s348	p488	not tested		0.04
s349	p488	not tested		0.04
s350	p488	not tested		0.03
s351	p487	not tested		0.01
s352	p486	not tested		0.01
s353	p483	not tested		0.03
s354	p483	not tested		0.03
s355	p482	not tested		0.02
s356	p481	not tested		0.01
s357	p478	not tested		0.02
s358	p477	not tested		0
s359	p476	not tested		0.01
s360	p474	not tested		0.02
s361	p473	not tested		0.02
s362	p471	not tested		0.02
s363	p470	not tested		0.06
s364	p469	not tested		0.01
s365	p468	not tested		0.02
s366	p467	not tested		0.01
s367	p466	not tested		0.01
s368	p465	not tested		0.01
s369	p465	not tested		0.01
s370	p464	not tested		0.01
s371	p463	not tested		0
s372	p462	not tested		0.03
s373	p461	not tested		0.04
s374	p461	not tested		0.04
s375	p459	not tested		0.03
s376	p457	not tested		0.02
s377	p457	not tested		0.02
s378	p457	not tested		0.02
s379	p457	not tested		0.01
s380	p456	not tested		0.03
s381	p455	not tested		0.04
s382	p452	not tested		0.01
s383	p450	not tested		0.01
s384	p449	not tested		0
s385	p446	not tested		0.01
s386	p444	not tested		0.08
s387	p444	not tested		0.09
s388	p444	not tested		0.08
s389	p444	not tested		0.08
s390	p443	not tested		0.01
s391	p442	not tested		0.06
s392	p440	not tested		0.01
s393	p439	not tested		0.02
s394	p439	not tested		0.02
s395	p439	not tested		0.02	0.02
s396	p437	not tested		0.01
s397	p436	not tested		0.01
s398	p434	not tested		0.25	0.04
s399	p434	not tested		0.02
s400	p432	not tested		0
s401	p431	not tested		0.02
s402	p431	not tested		0.02
s403	p431	not tested		0.02
s404	p430	not tested		0.18
s405	p429	not tested		0.01
s406	p426	not tested		0.01
s407	p425	not tested		0.01
s408	p424	not tested		0.09
s409	p422	not tested		0.15
s410	p422	not tested		0.11
s411	p422	not tested		0.12
s412	p420	not tested		0.02
s413	p417	not tested		0
s414	p414	not tested		0.24
s415	p413	not tested		0
s416	p412	not tested		0.04
s417	p409	not tested		0.04
s418	p409	not tested		0.03
s419	p408	not tested		0.01
s420	p404	not tested		0.02
s421	p403	not tested		0.01
s422	p402	not tested		0.02
s423	p400	not tested		0.03
s424	p398	not tested		0.03
s425	p396	not tested		0.02
s426	p392	not tested		0.05
s427	p391	not tested		0.02
s428	p390	not tested		0.01
s429	p389	not tested		0.03
s430	p388	not tested		0.03
s431	p387	not tested		0.05
s432	p386	not tested		0.06
s433	p384	not tested		0.17
s434	p381	not tested		0.07
s435	p380	not tested		0.03
s436	p380	not tested		0.04
s437	p380	not tested		0.04
s438	p380	not tested		0.04
s439	p378	not tested		1.06
s440	p378	not tested		1		40	40	Negative
s441	p377	not tested		0.07
s442	p377	not tested		0.07
s443	p376	not tested		0.01
s444	p373	not tested		0.01
s445	p371	not tested		0.05
s446	p370	not tested		0.03
s447	p369	not tested		0.09
s448	p368	not tested		0.01
s449	p368	not tested		0.02
s450	p367	not tested		0.01	0.02
s451	p366	not tested		0.02
s452	p364	not tested		0.02
s453	p364	not tested		0.02
s454	p363	not tested		0.06
s455	p362	not tested		0.04
s456	p361	not tested		0.01
s457	p360	not tested		0.03
s458	p360	not tested		0.03
s459	p359	not tested		0.01
s460	p359	not tested		0.01
s461	p358	not tested		0.05
s462	p358	not tested		0.05
s463	p357	not tested		0.02
s464	p356	not tested		0.05
s465	p354	not tested		0.03
s466	p353	not tested		0.01		40	40	Negative
s467	p352	not tested		0.02
s468	p351	not tested		0.02
s469	p350	not tested		0.01
s470	p349	not tested		0.13
s471	p347	not tested		0.02
s472	p346	not tested		0.01
s473	p344	not tested		0.01
s474	p343	not tested		0.01
s475	p340	not tested		0.02
s476	p339	not tested		0.02
s477	p339	not tested		0.02
s478	p339	not tested		0.02
s479	p336	not tested		0.03
s480	p336	not tested		0.03
s481	p336	not tested		0.02
s482	p336	not tested		0.01
s483	p334	not tested		0.47
s484	p333	not tested		0.04
s485	p332	not tested		0.02
s486	p331	not tested		0.01
s487	p331	not tested		0.01
s488	p330	not tested		0.05	0.07
s489	p330	not tested		0.04
s490	p329	not tested		0.01
s491	p328	not tested		0.16
s492	p326	not tested		0.02	0.03
s493	p326	not tested		0.03
s494	p325	not tested		0
s495	p324	not tested		0.01
s496	p323	not tested		0.03
s497	p322	not tested		0.03
s498	p322	not tested		0.03
s499	p322	not tested		0.03
s500	p319	not tested		0.01		40	40	Negative
s501	p317	not tested		0.08
s502	p315	not tested		0.09
s503	p315	not tested		0.1
s504	p311	not tested		0.02
s505	p310	not tested		0.02
s506	p309	not tested		0.02
s507	p308	not tested		0.01
s508	p307	not tested		0.02
s509	p306	not tested		0.5
s510	p305	not tested		0.01
s511	p304	not tested		0.01	0.02
s512	p303	not tested		0.01
s513	p299	not tested		0.02
s514	p298	not tested		0.01
s515	p297	not tested		0.01
s516	p296	not tested		0.01
s517	p295	not tested		0.01	0.11
s518	p293	not tested		0.01
s519	p292	not tested		0.01
s520	p291	not tested		0.03
s521	p290	not tested		0.01
s522	p289	not tested		0.06
s523	p289	not tested		0.08
s524	p289	not tested		0.08
s525	p287	not tested		0.03
s526	p285	not tested		0.05
s527	p284	not tested		0.03
s528	p281	not tested		0
s529	p280	not tested		0.01	0.03
s530	p279	not tested		0.01
s531	p278	not tested		0.01
s532	p278	not tested		0.01
s533	p277	not tested		0.01
s534	p276	not tested		0.21
s535	p276	not tested		0.21
s536	p275	not tested		0.01
s537	p274	not tested		0.02
s538	p271	not tested		0.01
s539	p270	not tested		0.01
s540	p268	not tested		0.01
s541	p268	not tested		0.01
s542	p268	not tested		0.01
s543	p265	not tested		0.24
s544	p265	not tested		0.26
s545	p263	not tested		0.1
s546	p261	not tested		0.01
s547	p259	not tested		0.01
s548	p256	not tested		0.02
s549	p254	not tested		0.06
s550	p252	not tested		0.27
s551	p251	not tested		0.08
s552	p248	not tested		0.04
s553	p247	not tested		0.04
s554	p247	not tested		0.04
s555	p245	not tested		0.01
s556	p243	not tested		0.02
s557	p242	not tested		0.1
s558	p242	not tested		0.1
s559	p240	not tested		0.01
s560	p239	not tested		0.02
s561	p236	not tested		0.01
s562	p235	not tested		0.02
s563	p235	not tested		0.02
s564	p235	not tested		0.02
s565	p235	not tested		0.02
s566	p234	not tested		0.04
s567	p232	not tested		0.01
s568	p231	not tested		0.01
s569	p229	not tested		0.01
s570	p228	not tested		0.02
s571	p227	not tested		0.01
s572	p227	not tested		0.02
s573	p226	not tested		0.13		40	40	Negative
s574	p224	not tested		0.03
s575	p223	not tested		0.03
s576	p222	not tested		0.01
s577	p220	not tested		0.02
s578	p218	not tested		0.06
s579	p217	not tested		0.04
s580	p215	not tested		0.01
s581	p213	not tested		0.2
s582	p210	not tested		0.01
s583	p210	not tested		0.01
s584	p207	not tested		0.01
s585	p206	not tested		0.03
s586	p206	not tested		0.03
s587	p205	not tested		0.04
s588	p204	not tested		0.11
s589	p203	not tested		0.02
s590	p203	not tested		0.02
s591	p202	not tested		0.05
s592	p200	not tested		0.01
s593	p199	not tested		0.01
s594	p198	not tested		0.01	0.05
s595	p198	not tested		0.01
s596	p198	not tested		0.01
s597	p197	not tested		0.05
s598	p195	not tested		0.06
s599	p194	not tested		0.08
s600	p193	not tested		0.03
s601	p192	not tested		0.04
s602	p189	not tested		0.03
s603	p188	not tested		0.01
s604	p187	not tested		0.02
s605	p186	not tested		0.27
s606	p185	not tested		0.07
s607	p180	not tested		0.03
s608	p179	not tested		0.02
s609	p178	not tested		0.01
s610	p178	not tested		0.02
s611	p177	not tested		0.04
s612	p176	not tested		0.02
s613	p175	not tested		0.01	0.06
s614	p174	not tested		0.01
s615	p173	not tested		0.02
s616	p172	not tested		0.01	0.01
s617	p171	not tested		0.08
s618	p170	not tested		0.01
s619	p169	not tested		0.02
s620	p169	not tested		0.02
s621	p169	not tested		0.02
s622	p168	not tested		0.04
s623	p167	not tested		0.03
s624	p164	not tested		0.02
s625	p163	not tested		0.27
s626	p161	not tested		0.01
s627	p159	not tested		0.05
s628	p158	not tested		0.11
s629	p157	not tested		0.01
s630	p155	not tested		0.05
s631	p153	not tested		0.05
s632	p153	not tested		0.02
s633	p152	not tested		0.01
s634	p151	not tested		0.01
s635	p148	not tested		0.08
s636	p147	not tested		0.02	0.01
s637	p144	not tested		0.07
s638	p143	not tested		0.02
s639	p143	not tested		0.02
s640	p142	not tested		0.01
s641	p141	not tested		0.07
s642	p140	not tested		0.02
s643	p139	not tested		0.01
s644	p138	not tested		0.01
s645	p136	not tested		0.16
s646	p136	not tested		0.16
s647	p133	not tested		0.58
s648	p133	not tested		0.55
s649	p133	not tested		0.45
s650	p133	not tested		0.36
s651	p133	not tested		0.36
s652	p130	not tested		0.01
s653	p130	not tested		0.01
s654	p130	not tested		0.05
s655	p129	not tested		0.02
s656	p126	not tested		0.02
s657	p126	not tested		0.03
s658	p126	not tested		0.02
s659	p125	not tested		0.03
s660	p124	not tested		0.21
s661	p123	not tested		0.02
s662	p123	not tested		0.02
s663	p123	not tested		0.02
s664	p123	not tested		0.02
s665	p121	not tested		0.01
s666	p120	not tested		0.02
s667	p117	not tested		0.03
s668	p116	not tested		0
s669	p115	not tested		0.02
s670	p114	not tested		0.03
s671	p110	not tested		0.15
s672	p109	not tested		0.01
s673	p109	not tested		0.01
s674	p108	not tested		0.03
s675	p106	not tested		0.04
s676	p103	not tested		0
s677	p100	not tested		0.01
s678	p100	not tested		0.01
s679	p98	not tested		0.07	0.02
s680	p96	not tested		0.02
s681	p95	not tested		0.02
s682	p94	not tested		0.02
s683	p94	not tested		0.02
s684	p93	not tested		0.15
s685	p93	not tested		0.17
s686	p93	not tested		0.19
s687	p92	not tested		0.02
s688	p92	not tested		0.02
s689	p92	not tested		0.02
s690	p92	not tested		0.02
s691	p92	not tested		0.02
s692	p91	not tested		0.02
s693	p88	not tested		0.01
s694	p87	not tested		0.06
s695	p86	not tested		0.02
s696	p83	not tested		0.01	0.04
s697	p82	not tested		0.02
s698	p82	not tested		0.03
s699	p82	not tested		0.03
s700	p82	not tested		0.06
s701	p80	not tested		0.16
s702	p78	not tested		0.1
s703	p76	not tested		0.02
s704	p75	not tested		0.01
s705	p73	not tested		0.23
s706	p72	not tested		0.01	0.03
s707	p69	not tested		0.01
s708	p68	not tested		0.02
s709	p67	not tested		0.08
s710	p66	not tested		0.05
s711	p65	not tested		0.04
s712	p64	not tested		0.63
s713	p61	not tested		0
s714	p60	not tested		0.03
s715	p60	not tested		0.03
s716	p60	not tested		0.03
s717	p59	not tested		0.02
s718	p57	not tested		0.04
s719	p55	not tested		0.01	0.02
s720	p55	not tested		0.01
s721	p53	not tested		0.01
s722	p52	not tested		0.02	0.01
s723	p49	not tested		0.04
s724	p48	not tested		0.03
s725	p47	not tested		0.02	0.01
s726	p46	not tested		0.01	0.01
s727	p45	not tested		0.02
s728	p44	not tested		0.01
s729	p43	not tested		0.01
s730	p40	not tested		0.02
s731	p39	not tested		0.03
s732	p38	not tested		0.12
s733	p37	not tested		0.02	0.01
s734	p36	not tested		0.02
s735	p35	not tested		0.02
s736	p34	not tested		0.03
s737	p33	not tested		0.16
s738	p31	not tested		0
s739	p30	not tested		0.01
s740	p27	not tested		0.02
s741	p26	not tested		0.03
s742	p26	not tested		0.02
s743	p23	not tested		0.01	0.03
s744	p21	not tested		0.02
s745	p21	not tested		0.01
s746	p20	not tested		0.03
s747	p18	not tested		0.02
s748	p17	not tested		0.01
s749	p16	not tested		0.02
s750	p15	not tested		0.01
s751	p15	not tested		0.01
s752	p15	not tested		0.01
s753	p13	not tested		0.01
s754	p13	not tested		0.01
s755	p11	not tested		0.2
s756	p10	not tested		0.09
s757	p8	not tested		1.03		40	40	Negative
s758	p8	not tested		0.78
s759	p7	not tested		0.05
s760	p7	not tested		0.05
s761	p7	not tested		0.04
s762	p6	not tested		0
s763	p5	not tested		0.01
s764	p5	not tested		0.01
s765	p4	not tested		0.15
s766	p2	not tested		0.03
s767	p1	not tested		0.02

## Sheet: Bay Area seroprevalence
SID	IgG (S/C)
v1	0.06
v2	0.04
v3	0.11
v4	0.02
v5	0.01
v6	0.1
v7	0.02
v8	0.02
v9	0.04
v10	0.04
v11	0.03
v12	0.01
v13	0.02
v14	0.07
v15	0.06
v16	0.03
v17	0.02
v18	0.1
v19	0.09
v20	0.37
v21	0.03
v22	0.01
v23	0.01
v24	0.03
v25	0.1
v26	0.01
v27	0.02
v28	0.01
v29	0.07
v30	0.03
v31	0.05
v32	0.01
v33	0.07
v34	0.04
v35	0.01
v36	0.01
v37	0.02
v38	0.14
v39	0.02
v40	0.02
v41	0.08
v42	0.35
v43	0.04
v44	0.25
v45	0.11
v46	0.02
v47	0.01
v48	0.03
v49	0.06
v50	0.02
v51	0.02
v52	0.04
v53	0.05
v54	0.02
v55	0.02
v56	0.05
v57	0.04
v58	0.02
v59	0.03
v60	0.28
v61	0.01
v62	0.01
v63	0.04
v64	0.02
v65	0.05
v66	0.02
v67	0.13
v68	0.06
v69	0.02
v70	0.01
v71	0.01
v72	0.02
v73	0.02
v74	0.06
v75	0.17
v76	0.06
v77	0.03
v78	0.07
v79	0.04
v80	0.12
v81	0.02
v82	0.02
v83	0.04
v84	0.46
v85	0.02
v86	0.01
v87	0.15
v88	0.02
v89	0.02
v90	0.02
v91	0.23
v92	0.02
v93	0.05
v94	0.02
v95	0.02
v96	0.02
v97	0.05
v98	0.07
v99	0.43
v100	0.02
v101	0.09
v102	0.04
v103	0.02
v104	0.03
v105	0.01
v106	0.03
v107	0.02
v108	0.01
v109	0.27
v110	0.03
v111	0.07
v112	0.01
v113	0.02
v114	0.02
v115	0.02
v116	0.04
v117	0.01
v118	0.16
v119	0.01
v120	0.01
v121	0.02
v122	0.02
v123	0.03
v124	0.04
v125	0.49
v126	0.07
v127	0.03
v128	0.09
v129	0.04
v130	0.11
v131	0.04
v132	0.05
v133	0.01
v134	0.63
v135	0.02
v136	0.02
v137	0.03
v138	0.05
v139	0.95
v140	0.04
v141	0.04
v142	0.03
v143	0.22
v144	0.02
v145	0.04
v146	0.02
v147	0.04
v148	0.05
v149	0.03
v150	0.01
v151	0.02
v152	0.07
v153	0.22
v154	0.02
v155	0.02
v156	0.12
v157	0.03
v158	0.02
v159	0.02
v160	0.06
v161	0.03
v162	0.06
v163	0.02
v164	0.03
v165	0.01
v166	0.01
v167	0.01
v168	0.02
v169	0.05
v170	0.02
v171	0.03
v172	0.02
v173	0.02
v174	0.02
v175	0.01
v176	0.02
v177	0.03
v178	0.02
v179	0.02
v180	0.03
v181	0.03
v182	0.09
v183	0.03
v184	0.02
v185	0.04
v186	0.03
v187	0.06
v188	0.03
v189	0.06
v190	0.05
v191	0.01
v192	1.6
v193	0.02
v194	0.76
v195	0.02
v196	0.03
v197	0.02
v198	0.07
v199	0.02
v200	0.02
v201	0.05
v202	0.03
v203	0.02
v204	0.01
v205	0.01
v206	0.03
v207	0.1
v208	0.01
v209	0.06
v210	0.08
v211	0.03
v212	0.01
v213	0.01
v214	0.05
v215	0.02
v216	0.02
v217	0.01
v218	0.01
v219	0.04
v220	0.04
v221	0.04
v222	0.06
v223	0.01
v224	0.02
v225	0.02
v226	0.01
v227	0.05
v228	0.02
v229	0.06
v230	0.01
v231	0.02
v232	0.04
v233	0.07
v234	0.01
v235	0.04
v236	0.01
v237	0.02
v238	0.02
v239	0.1
v240	0.01
v241	0.02
v242	0.01
v243	0.02
v244	0.03
v245	0.01
v246	0.01
v247	0.01
v248	0.02
v249	0.05
v250	0.03
v251	0.02
v252	0.02
v253	0.12
v254	0.02
v255	0.02
v256	0.03
v257	0.1
v258	0.04
v259	0.01
v260	0.01
v261	0.03
v262	0.03
v263	0.03
v264	0.02
v265	0.05
v266	0.01
v267	0.03
v268	0.01
v269	0.1
v270	0.01
v271	0.01
v272	0.03
v273	0.07
v274	0.07
v275	0.04
v276	0.01
v277	0.02
v278	0.03
v279	0.06
v280	0.02
v281	0.07
v282	0.02
v283	0.21
v284	0.02
v285	0.01
v286	0.02
v287	0.09
v288	0.12
v289	0.05
v290	2.14
v291	0.02
v292	0.02
v293	0.02
v294	0.17
v295	0.1
v296	0.01
v297	0.14
v298	0.01
v299	0.01
v300	0.02
v301	0.11
v302	0.1
v303	0.13
v304	0.03
v305	0.02
v306	0.03
v307	0.24
v308	0.07
v309	0.02
v310	0.04
v311	0.05
v312	0.02
v313	0.02
v314	0.03
v315	0.03
v316	0.01
v317	0.03
v318	0.13
v319	0.03
v320	0.06
v321	0.02
v322	0.27
v323	0.08
v324	0.03
v325	0.02
v326	0.6
v327	0.25
v328	0.03
v329	0.04
v330	0.02
v331	0.01
v332	0.08
v333	0.01
v334	0.01
v335	0.02
v336	0.03
v337	0.34
v338	0.08
v339	0.02
v340	0.02
v341	0.03
v342	0.02
v343	0.03
v344	0.02
v345	0.03
v346	0.05
v347	0.02
v348	0.01
v349	0.02
v350	0.02
v351	0.11
v352	0.08
v353	0.02
v354	0.13
v355	0.05
v356	0.22
v357	0.02
v358	0.02
v359	0.05
v360	0.05
v361	0.01
v362	0.06
v363	0.01
v364	0.02
v365	0.01
v366	0.02
v367	0.02
v368	0.02
v369	0.03
v370	0.03
v371	0.05
v372	0.04
v373	0.02
v374	0.07
v375	0.03
v376	0.02
v377	0.02
v378	0.04
v379	0.06
v380	0.02
v381	0.09
v382	0.03
v383	0.01
v384	0.01
v385	0.05
v386	0.01
v387	0.02
v388	0.05
v389	0.05
v390	0.01
v391	0.13
v392	0.11
v393	0.05
v394	0.02
v395	0.02
v396	0.01
v397	0.01
v398	0.03
v399	0.01
v400	0.02
v401	0.01
v402	0.01
v403	0.01
v404	0.02
v405	0.05
v406	0.03
v407	0.03
v408	0.02
v409	0.04
v410	0.01
v411	0.06
v412	0.01
v413	0.75
v414	0.07
v415	0.03
v416	0.21
v417	0.05
v418	0.02
v419	0.03
v420	0.01
v421	0.03
v422	1.54
v423	0.03
v424	0.02
v425	0.04
v426	0.01
v427	0.02
v428	0.02
v429	0.01
v430	0.13
v431	0.06
v432	0.03
v433	0.02
v434	0.09
v435	0.04
v436	0.08
v437	0.03
v438	0.01
v439	0.06
v440	0.07
v441	0.02
v442	0.02
v443	0.03
v444	0.03
v445	0.03
v446	0.01
v447	0.03
v448	0.12
v449	0.02
v450	0.07
v451	0.02
v452	0.02
v453	0.03
v454	0.08
v455	0.03
v456	0.02
v457	0.03
v458	0.02
v459	0.03
v460	0.34
v461	0.04
v462	0.2
v463	0.01
v464	0.02
v465	0.01
v466	0.02
v467	0.03
v468	0.03
v469	0.02
v470	0.04
v471	0.02
v472	0.02
v473	0.02
v474	0.01
v475	0.04
v476	0.11
v477	0.01
v478	0.02
v479	0.03
v480	0.06
v481	1.01
v482	0.03
v483	0.02
v484	0.02
v485	0.01
v486	0.03
v487	0.03
v488	0.09
v489	0.02
v490	0.02
v491	0.08
v492	0.01
v493	0.03
v494	0.02
v495	0.02
v496	0.07
v497	1.05
v498	0.02
v499	0.02
v500	0.04
v501	0.03
v502	0.03
v503	0.02
v504	0.03
v505	0.01
v506	0.04
v507	0.02
v508	0.02
v509	0.01
v510	0.02
v511	0.01
v512	0.07
v513	0.13
v514	0.02
v515	0.02
v516	0.03
v517	0.05
v518	0.13
v519	0.06
v520	1.04
v521	0.03
v522	0.02
v523	0.01
v524	0.02
v525	0.07
v526	0.03
v527	0.06
v528	0.03
v529	0.02
v530	0.1
v531	0.02
v532	0.1
v533	0.03
v534	0.2
v535	0.03
v536	0.02
v537	0.19
v538	0.02
v539	0.53
v540	0.01
v541	0.04
v542	0.05
v543	0.02
v544	0.05
v545	0.02
v546	0.02
v547	0.02
v548	0.06
v549	0.03
v550	0.04
v551	0.01
v552	0.01
v553	0.02
v554	0.26
v555	0.02
v556	0.02
v557	0.07
v558	0.07
v559	0.03
v560	0.03
v561	0.01
v562	0.03
v563	0.01
v564	0.17
v565	0.17
v566	0.08
v567	0.07
v568	0.02
v569	0.02
v570	0.03
v571	0.05
v572	1.01
v573	0.01
v574	0.02
v575	0.02
v576	0.03
v577	0.06
v578	0.03
v579	0.43
v580	0.01
v581	0.09
v582	0.04
v583	0.04
v584	0.02
v585	0.02
v586	0.03
v587	0.02
v588	0.05
v589	0.07
v590	0.08
v591	0.02
v592	0.02
v593	0.02
v594	0.09
v595	0.02
v596	0.01
v597	0.02
v598	0.02
v599	0.02
v600	0.02
v601	0.01
v602	0.04
v603	0.07
v604	0.03
v605	0.01
v606	0.02
v607	0.03
v608	0.08
v609	0.03
v610	0.02
v611	0.03
v612	0.02
v613	0.04
v614	0.03
v615	0.03
v616	0.03
v617	0.02
v618	0.14
v619	0.02
v620	0.03
v621	0.02
v622	0.05
v623	0.02
v624	0.02
v625	0.07
v626	0.03
v627	0.01
v628	0.02
v629	0.01
v630	0.01
v631	0.04
v632	0.11
v633	0.01
v634	0.02
v635	0.01
v636	0.03
v637	0.05
v638	0.02
v639	0.03
v640	0.09
v641	0.18
v642	0.03
v643	0.03
v644	0.02
v645	0.03
v646	0.01
v647	0.09
v648	0.02
v649	0.04
v650	0.02
v651	0.04
v652	0.24
v653	0.03
v654	0.01
v655	0.03
v656	0.08
v657	0.02
v658	0.03
v659	0.02
v660	0.03
v661	0.26
v662	0.02
v663	0.02
v664	0.08
v665	0.04
v666	0.01
v667	0.04
v668	0.02
v669	0.02
v670	0.04
v671	0.02
v672	0.11
v673	0.04
v674	0.02
v675	0.02
v676	0.02
v677	0.02
v678	0.01
v679	0.04
v680	0.09
v681	0.02
v682	0.02
v683	0.01
v684	0.05
v685	0.05
v686	0.02
v687	0.1
v688	0.05
v689	0.07
v690	0.03
v691	0.01
v692	0.02
v693	0.26
v694	0.03
v695	0.33
v696	0.03
v697	0.03
v698	0.02
v699	0.02
v700	0.03
v701	0.02
v702	0.07
v703	0.04
v704	0.1
v705	0.01
v706	0.06
v707	0.23
v708	0.02
v709	0.02
v710	0.03
v711	0.02
v712	0.52
v713	0.02
v714	0.04
v715	0.01
v716	0.06
v717	0.03
v718	0.03
v719	0.05
v720	0.05
v721	0.02
v722	0.01
v723	0.05
v724	0.03
v725	0.07
v726	0.02
v727	0.02
v728	0.06
v729	0.06
v730	0.03
v731	0.03
v732	0.03
v733	0.03
v734	0.01
v735	0.04
v736	5.55
v737	0.02
v738	0.02
v739	0.11
v740	0.01
v741	0.02
v742	0.02
v743	0.09
v744	0.03
v745	0.04
v746	0.11
v747	0.02
v748	0.01
v749	0.03
v750	0.03
v751	0.02
v752	0.01
v753	0.05
v754	0.02
v755	0.02
v756	0.01
v757	0.01
v758	0.01
v759	0.02
v760	0.02
v761	0.02
v762	0.03
v763	0.11
v764	0.03
v765	0.01
v766	0.06
v767	0.02
v768	0.01
v769	0.02
v770	0.01
v771	0.02
v772	0.02
v773	0.05
v774	0.03
v775	0.01
v776	1.35
v777	0.03
v778	0.03
v779	0.01
v780	0.01
v781	0.02
v782	0.02
v783	0.01
v784	0.06
v785	0.01
v786	0.01
v787	0.02
v788	0.02
v789	0.09
v790	0.02
v791	0.03
v792	0.05
v793	0.07
v794	0.03
v795	0.02
v796	0.07
v797	0.02
v798	0.06
v799	0.11
v800	0.01
v801	0.14
v802	0.01
v803	0.03
v804	0.02
v805	0.12
v806	0.02
v807	0.13
v808	0.03
v809	0.06
v810	0.15
v811	0.07
v812	0.01
v813	0.04
v814	0.02
v815	0.05
v816	0.02
v817	0.01
v818	0.02
v819	0.01
v820	0.02
v821	0.08
v822	0.02
v823	0.05
v824	0.02
v825	0.04
v826	0.01
v827	0.08
v828	0.02
v829	0.01
v830	0.12
v831	0.01
v832	0.01
v833	0.03
v834	0.18
v835	0.02
v836	0.02
v837	0.03
v838	0.01
v839	0.03
v840	0.03
v841	0.11
v842	0.04
v843	0.02
v844	0.04
v845	0.16
v846	0.04
v847	0.02
v848	0.04
v849	0.02
v850	0.01
v851	0.06
v852	0.01
v853	0.02
v854	0.01
v855	0.03
v856	0.01
v857	0.02
v858	0.01
v859	0.01
v860	0.01
v861	0.04
v862	0.04
v863	0.01
v864	0.02
v865	0.02
v866	0.02
v867	0.01
v868	0.01
v869	0.03
v870	0.04
v871	0.04
v872	0.01
v873	0.23
v874	0.01
v875	0.08
v876	0.13
v877	0.02
v878	0.01
v879	0.02
v880	0.04
v881	0.02
v882	0.06
v883	0.05
v884	0.02
v885	0.08
v886	0.02
v887	0.04
v888	0.01
v889	0.07
v890	0.01
v891	0.14
v892	0.02
v893	0.02
v894	0.04
v895	0.08
v896	0.02
v897	0.07
v898	0.02
v899	0.05
v900	0.23
v901	0.03
v902	0.02
v903	0.02
v904	0.01
v905	0.02
v906	0.01
v907	0.03
v908	0.02
v909	0.01
v910	0.07
v911	0.03
v912	0.02
v913	0.02
v914	0.03
v915	0.03
v916	0.02
v917	0.04
v918	0.03
v919	0.05
v920	0.04
v921	0.21
v922	0.01
v923	0.02
v924	0.06
v925	0.1
v926	0.04
v927	0.01
v928	0.01
v929	0.12
v930	0.02
v931	0.13
v932	0.22
v933	0.02
v934	0.02
v935	0.02
v936	0.06
v937	0.03
v938	0.05
v939	0.04
v940	0.02
v941	0.04
v942	0.06
v943	0.03
v944	0.1
v945	0.02
v946	0.01
v947	0.01
v948	0.02
v949	0.01
v950	0.03
v951	0.06
v952	0.02
v953	0.01
v954	0.09
v955	0.02
v956	0.04
v957	0.05
v958	0.04
v959	0.01
v960	0.03
v961	0.03
v962	0.07
v963	0.11
v964	0.02
v965	0.02
v966	0.01
v967	0.01
v968	0.02
v969	0.01
v970	0.02
v971	0.03
v972	0.13
v973	0.1
v974	0.17
v975	0.01
v976	0.02
v977	0.01
v978	0.01
v979	0.07
v980	0.06
v981	0.04
v982	0.03
v983	0.05
v984	0.01
v985	0.01
v986	0.03
v987	0.18
v988	0.03
v989	0.07
v990	0.07
v991	0.1
v992	0.03
v993	0.02
v994	0.08
v995	0.04
v996	0.02
v997	0.05
v998	0.08
v999	0.02
v1000	0.01

## Sheet: IgG_Specificity
Sample ID	Tube Type	S/C
g1	SST	0.0444212
g2	SST	0.0468647
g3	SST	0.059031
g4	SST	0.0694997
g5	SST	0.230851
g6	SST	0.189542
g7	SST	0.0869389
g8	SST	0.06541
g9	SST	0.0795054
g10	SST	0.0911058
g11	SST	0.0424921
g12	SST	0.0639696
g13	SST	0.24613
g14	SST	0.0811516
g15	SST	0.0451671
g16	SST	0.0462988
g17	SST	0.163409
g18	SST	0.17591
g19	SST	0.0228408
g20	SST	0.0590568
g21	SST	0.124518
g22	SST	0.117059
g23	SST	0.0687281
g24	SST	0.0674934
g25	SST	0.0422091
g26	SST	0.0502857
g27	SST	0.0582594
g28	SST	0.0620147
g29	SST	0.0756215
g30	SST	0.0876077
g31	SST	0.0337724
g32	SST	0.0308916
g33	SST	0.0268276
g34	SST	0.0741039
g35	SST	0.0297856
g36	SST	0.0227636
g37	SST	0.0189054
g38	SST	0.0595712
g39	SST	0.0467876
g40	SST	0.0536295
g41	SST	0.0341325
g42	SST	0.0254129
g43	SST	0.0496427
g44	SST	0.0331037
g45	SST	0.104558
g46	SST	0.0623748
g47	SST	0.0488453
g48	SST	0.137122
g49	SST	0.136916
g50	SST	0.0883536
g51	SST	0.0513403
g52	SST	0.0465818
g53	SST	0.0680336
g54	SST	0.0578993
g55	SST	0.103041
g56	SST	0.0467876
g57	SST	0.0270848
g58	SST	0.0723548
g59	SST	0.0764703
g60	SST	0.0440868
g61	SST	0.0882765
g62	SST	0.0433666
g63	SST	0.0628635
g64	SST	0.229719
g65	SST	0.0939609
g66	SST	0.074181
g67	SST	0.0900255
g68	SST	0.0338496
g69	SST	0.0732293
g70	SST	0.0791968
g71	SST	0.0726892
g72	SST	0.15541
g73	SST	0.0566646
g74	SST	0.0653843
g75	SST	0.0714288
g76	SST	0.0708887
g77	SST	0.0724834
g78	SST	0.0525235
g79	SST	0.0512374
g80	SST	0.109677
g81	SST	0.0617832
g82	SST	0.0885594
g83	SST	0.0614489
g84	SST	0.0943725
g85	SST	0.0367304
g86	SST	0.0519833
g87	SST	0.0798398
g88	SST	0.0739753
g89	SST	0.0663102
g90	SST	0.0492054
g91	SST	0.0438039
g92	SST	0.034827
g93	SST	0.0210403
g94	SST	0.0696283
g95	SST	0.0745411
g96	SST	0.0792739
g97	SST	0.0601371
g98	SST	0.0287053
g99	SST	0.0277021
g100	SST	0.0578736
g101	SST	0.369954
g102	SST	0.0662074
g103	SST	0.623002
g104	SST	0.0755957
g105	SST	0.0422091
g106	SST	0.159037
g107	SST	0.0116004
g108	SST	0.0694226
g109	SST	0.0384538
g110	SST	0.0369876
g111	SST	0.130486
g112	SST	0.0868103
g113	SST	0.124184
g114	SST	0.0436495
g115	SST	0.0423634
g116	SST	0.0824891
g117	SST	0.0464532
g118	SST	0.0556615
g119	SST	0.0880193
g120	SST	0.05543
g121	SST	0.0647412
g122	SST	0.0643297
g123	SST	0.102526
g124	SST	0.0544269
g125	SST	0.0794025
g126	SST	0.0726892
g127	SST	0.0603171
g128	SST	0.0384023
g129	SST	0.103144
g130	SST	0.0392254
g131	SST	0.0493597
g132	SST	0.0451414
g133	SST	0.0616289
g134	SST	0.0500799
g135	SST	0.135733
g136	K2 EDTA	0.0510573
g137	K2 EDTA	0.135681
g138	K2 EDTA	0.0407944
g139	K2 EDTA	0.0598798
g140	K2 EDTA	0.0575135
g141	K2 EDTA	0.0408716
g142	K2 EDTA	0.0637638
g143	K2 EDTA	0.114615
g144	K2 EDTA	0.0318433
g145	K2 EDTA	0.0657958
g146	SST	0.0832865
g147	SST	0.148465
g148	SST	0.0382737
g149	SST	0.124544
g150	SST	0.0375792
g151	SST	0.0990024
g152	SST	0.122666
g153	SST	0.0617575
g154	SST	0.0687795
g155	SST	0.0466075
g156	SST	0.172669
g157	SST	0.0596741
g158	SST	0.0536552
g159	SST	0.0606515
g160	SST	0.0495912
g161	SST	0.0604972
g162	SST	0.143424
g163	SST	0.0763674
g164	SST	0.038248
g165	SST	0.0682908
g166	SST	0.183498
g167	SST	0.146819
g168	SST	0.102398
g169	SST	0.0918003
g170	SST	0.062915
g171	SST	0.109497
g172	SST	0.182983
g173	SST	0.0545298
g174	SST	0.10749
g175	SST	0.154252
g176	SST	0.0931636
g177	SST	0.0236381
g178	SST	0.0173878
g179	SST	0.0354958
g180	SST	0.0520348
g181	SST	0.0427235
g182	SST	0.0400742
g183	SST	0.0205258
g184	SST	0.0233038
g185	SST	0.0464017
g186	SST	0.0972533
g187	SST	0.0603686
g188	SST	0.05044
g189	SST	0.0317147
g190	SST	0.0385824
g191	SST	0.0455015
g192	SST	0.0860387
g193	SST	0.0612688
g194	SST	0.0364218
g195	SST	0.0292969
g196	SST	0.0372706
g197	SST	0.0825406
g198	SST	0.515975
g199	SST	0.0709401
g200	SST	0.0702199
g201	SST	0.0682651
g202	SST	0.0473534
g203	SST	0.0413603
g204	SST	0.0580536
g205	SST	0.0452957
g206	SST	0.0393797
g207	SST	0.0634551
g208	SST	0.0677764
g209	SST	0.0582337
g210	SST	0.0638667
g211	SST	0.0783994
g212	SST	0.0390968
g213	SST	0.0493854
g214	SST	0.0963788
g215	SST	0.0383509
g216	SST	0.0698598
g217	SST	0.0893311
g218	SST	0.0682394
g219	SST	0.0452443
g220	SST	0.0660273
g221	SST	0.0945783
g222	SST	0.04046
g223	SST	0.0660787
g224	SST	0.202789
g225	SST	0.0749012
g226	SST	0.0692168
g227	SST	0.0857815
g228	SST	0.0936523
g229	SST	0.0476621
g230	SST	0.0652557
g231	SST	0.0691653
g232	SST	0.0793511
g233	SST	0.068831
g234	SST	0.0282423
g235	SST	0.0330522
g236	SST	0.0872219
g237	SST	0.0400485
g238	SST	0.0254129
g239	SST	0.296133
g240	SST	0.0369105
g241	SST	0.142986
g242	SST	0.0424406
g243	SST	0.0534494
g244	SST	0.0788109
g245	SST	0.0466075
g246	SST	0.0564589
g247	SST	3.95377
g248	SST	0.0450385
g249	SST	0.069937
g250	SST	0.138794
g251	SST	0.0496684
g252	SST	0.0905657
g253	SST	0.0308659
g254	SST	0.0506458
g255	SST	0.0602657
g256	SST	0.067442
g257	SST	0.061989
g258	SST	0.0329493
g259	SST	0.0491282
g260	SST	0.0797883
g261	SST	0.0736666
g262	SST	0.682574
g263	SST	0.052009
g264	SST	0.0316118
g265	SST	0.0459902
g266	SST	0.0440611
g267	SST	0.114461
g268	SST	0.108828
g269	SST	0.0640467
g270	SST	0.127733
g271	K2 EDTA	0.0804828
g272	K2 EDTA	0.213978
g273	K2 EDTA	0.0774477
g274	K2 EDTA	0.0557644
g275	K2 EDTA	0.0960958
g276	K2 EDTA	0.0633265
g277	K2 EDTA	0.0563045
g278	K2 EDTA	0.0616289
g279	K2 EDTA	0.0535009
g280	K2 EDTA	0.101523
g281	K2 EDTA	0.146819
g282	K2 EDTA	0.249705
g283	K2 EDTA	0.14062
g284	K2 EDTA	0.24114
g285	K2 EDTA	0.0633265
g286	K2 EDTA	0.0377336
g287	K2 EDTA	0.0879935
g288	K2 EDTA	0.146613
g289	K2 EDTA	0.0618347
g290	K2 EDTA	0.229154
g291	K2 EDTA	0.0834151
g292	K2 EDTA	0.0256444
g293	K2 EDTA	0.131977
g294	K2 EDTA	0.0648184
g295	K2 EDTA	0.0354701
g296	K2 EDTA	0.0515203
g297	K2 EDTA	0.0467104
g298	K2 EDTA	0.100083
g299	K2 EDTA	0.0354701
g300	K2 EDTA	0.0657444
g301	K2 EDTA	0.0475078
g302	K2 EDTA	0.0446527
g303	K2 EDTA	0.0503114
g304	K2 EDTA	0.0329751
g305	K2 EDTA	0.152838
g306	K2 EDTA	0.0272134
g307	K2 EDTA	0.0251557
g308	K2 EDTA	0.0709658
g309	K2 EDTA	0.0264161
g310	K2 EDTA	0.0433151
g311	K2 EDTA	0.0383252
g312	K2 EDTA	0.0580022
g313	K2 EDTA	0.0563303
g314	K2 EDTA	0.097742
g315	K2 EDTA	0.0966617
g316	K2 EDTA	0.0471734
g317	K2 EDTA	0.0489224
g318	K2 EDTA	0.334792
g319	K2 EDTA	0.045913
g320	K2 EDTA	0.0449099
g321	K2 EDTA	0.0272134
g322	K2 EDTA	0.0631979
g323	K2 EDTA	0.0285252
g324	K2 EDTA	0.0776535
g325	K2 EDTA	0.105999
g326	K2 EDTA	0.252534
g327	K2 EDTA	0.0395598
g328	K2 EDTA	0.136865
g329	K2 EDTA	0.0987709
g330	K2 EDTA	0.0982822
g331	K2 EDTA	0.148594
g332	K2 EDTA	0.15649
g333	K2 EDTA	0.0628893
g334	K2 EDTA	0.0404858
g335	K2 EDTA	0.061526
g336	K2 EDTA	0.0465046
g337	K2 EDTA	0.182546
g338	K2 EDTA	0.122049
g339	K2 EDTA	0.066053
g340	K2 EDTA	0.214106
g341	K2 EDTA	0.122563
g342	K2 EDTA	0.0650499
g343	K2 EDTA	0.0749527
g344	K2 EDTA	0.0713774
g345	K2 EDTA	0.109265
g346	K2 EDTA	0.127656
g347	K2 EDTA	0.057462
g348	K2 EDTA	0.0965074
g349	K2 EDTA	0.102706
g350	K2 EDTA	0.26308
g351	K2 EDTA	0.94249
g352	K2 EDTA	0.0426978
g353	K2 EDTA	0.068085
g354	K2 EDTA	0.0497713
g355	K2 EDTA	0.0911058
g356	K2 EDTA	0.0282423
g357	K2 EDTA	0.0273678
g358	K2 EDTA	0.041849
g359	K2 EDTA	0.0774477
g360	K2 EDTA	2.08749
g361	K2 EDTA	0.0718147
g362	K2 EDTA	0.045733
g363	K2 EDTA	0.0579764
g364	K2 EDTA	0.0802771
g365	K2 EDTA	0.37412
g366	K2 EDTA	0.0408716
g367	K2 EDTA	0.0369105
g368	K2 EDTA	0.0358302
g369	K2 EDTA	0.0208088
g370	K2 EDTA	0.0824634
g371	K2 EDTA	0.0838781
g372	K2 EDTA	0.0451928
g373	K2 EDTA	0.365118
g374	K2 EDTA	0.0416175
g375	K2 EDTA	0.339679
g376	K2 EDTA	0.0892539
g377	K2 EDTA	0.0622462
g378	K2 EDTA	0.0330522
g379	K2 EDTA	0.0817175
g380	K2 EDTA	0.13473
g381	K2 EDTA	0.0560216
g382	K2 EDTA	0.234504
g383	K2 EDTA	0.0456815
g384	K2 EDTA	0.0364475
g385	K2 EDTA	0.0506201
g386	K2 EDTA	0.0433409
g387	K2 EDTA	0.113021
g388	K2 EDTA	0.0591339
g389	K2 EDTA	0.049797
g390	K2 EDTA	0.0642525
g391	K2 EDTA	0.063095
g392	K2 EDTA	0.123155
g393	K2 EDTA	0.0378364
g394	K2 EDTA	0.0918003
g395	K2 EDTA	0.0435724
g396	K2 EDTA	0.05525
g397	K2 EDTA	0.12511
g398	K2 EDTA	0.0784765
g399	K2 EDTA	0.0431865
g400	K2 EDTA	0.071043
g401	K2 EDTA	0.0888423
g402	K2 EDTA	0.162663
g403	K2 EDTA	0.132903
g404	K2 EDTA	0.067442
g405	K2 EDTA	0.0729979
g406	K2 EDTA	0.0657701
g407	K2 EDTA	0.218608
g408	K2 EDTA	0.144632
g409	K2 EDTA	0.0898455
g410	K2 EDTA	0.0404086
g411	K2 EDTA	0.0395855
g412	K2 EDTA	0.0373992
g413	K2 EDTA	0.090257
g414	K2 EDTA	0.426078
g415	K2 EDTA	0.0566132
g416	K2 EDTA	0.0586195
g417	K2 EDTA	0.0801999
g418	K2 EDTA	0.0400228
g419	K2 EDTA	0.064021
g420	K2 EDTA	0.104635
g421	K2 EDTA	0.0938066
g422	K2 EDTA	0.0741553
g423	K2 EDTA	0.0551471
g424	K2 EDTA	0.0883279
g425	K2 EDTA	0.0580022
g426	K2 EDTA	0.0369876
g427	K2 EDTA	0.106462
g428	K2 EDTA	0.0475592
g429	K2 EDTA	0.220202
g430	K2 EDTA	0.0307373
g431	K2 EDTA	0.0344669
g432	K2 EDTA	0.0912345
g433	K2 EDTA	0.308196
g434	K2 EDTA	0.0691139
g435	K2 EDTA	0.0284995
g436	K2 EDTA	0.120171
g437	K2 EDTA	0.0158702
g438	K2 EDTA	0.0532437
g439	K2 EDTA	0.0939095
g440	K2 EDTA	0.0823605
g441	K2 EDTA	0.0805343
g442	K2 EDTA	0.266193
g443	K2 EDTA	0.153661
g444	K2 EDTA	0.0890224
g445	K2 EDTA	0.0409488
g446	K2 EDTA	0.0613974
g447	K2 EDTA	0.0334895
g448	K2 EDTA	0.104198
g449	K2 EDTA	0.0378879
g450	K2 EDTA	0.0922376
g451	K2 EDTA	0.0626321
g452	K2 EDTA	0.0734351
g453	K2 EDTA	0.0372191
g454	K2 EDTA	0.095067
g455	K2 EDTA	0.031226
g456	K2 EDTA	0.0558673
g457	K2 EDTA	0.052935
g458	K2 EDTA	0.0705029
g459	K2 EDTA	0.200808
g460	K2 EDTA	0.0800713
g461	K2 EDTA	0.0851384
g462	K2 EDTA	0.042775
g463	K2 EDTA	0.19106
g464	K2 EDTA	0.0745154
g465	K2 EDTA	0.0621176
g466	K2 EDTA	0.0659759
g467	K2 EDTA	0.184115
g468	K2 EDTA	0.0971761
g469	K2 EDTA	0.143218
g470	K2 EDTA	0.03511
g471	K2 EDTA	0.227456
g472	K2 EDTA	0.0586452
g473	K2 EDTA	0.148825
g474	K2 EDTA	0.0484595
g475	K2 EDTA	0.0686509
g476	K2 EDTA	0.0387367
g477	K2 EDTA	0.239159
g478	K2 EDTA	0.058568
g479	K2 EDTA	0.0363703
g480	K2 EDTA	0.0606
g481	K2 EDTA	0.0432123
g482	K2 EDTA	0.0929578
g483	K2 EDTA	0.0735637
g484	K2 EDTA	0.0503371
g485	K2 EDTA	0.0762113
g486	K2 EDTA	0.0630647
g487	K2 EDTA	0.0495739
g488	K2 EDTA	0.146742
g489	K2 EDTA	0.0500042
g490	K2 EDTA	0.216649
g491	K2 EDTA	0.199845
g492	K2 EDTA	0.123397
g493	K2 EDTA	0.0890135
g494	K2 EDTA	0.0297142
g495	K2 EDTA	0.0435493
g496	K2 EDTA	0.340024
g497	K2 EDTA	0.155736
g498	K2 EDTA	0.0794818
g499	K2 EDTA	0.0668086
g500	K2 EDTA	0.049746
g501	K2 EDTA	0.119502
g502	K2 EDTA	0.0753936
g503	K2 EDTA	0.123117
g504	K2 EDTA	0.0421722
g505	K2 EDTA	0.0359755
g506	K2 EDTA	0.154875
g507	K2 EDTA	0.0678414
g508	K2 EDTA	0.0784059
g509	K2 EDTA	0.121934
g510	K2 EDTA	0.0453782
g511	K2 EDTA	0.055534
g512	K2 EDTA	0.0603967
g513	K2 EDTA	0.0942205
g514	K2 EDTA	0.0596221
g515	K2 EDTA	0.101342
g516	K2 EDTA	0.0469489
g517	K2 EDTA	0.0852912
g518	K2 EDTA	0.0467552
g519	K2 EDTA	0.0708537
g520	K2 EDTA	0.0445821
g521	K2 EDTA	0.0625698
g522	K2 EDTA	0.104807
g523	K2 EDTA	0.0586754
g524	K2 EDTA	0.423229
g525	K2 EDTA	0.0446036
g526	K2 EDTA	0.0665504
g527	K2 EDTA	0.0282941
g528	K2 EDTA	0.0219683
g529	K2 EDTA	0.0434417
g530	K2 EDTA	0.0757164
g531	K2 EDTA	0.0489284
g532	K2 EDTA	0.111606
g533	K2 EDTA	0.058912
g534	K2 EDTA	0.0683578
g535	K2 EDTA	0.0959849
g536	K2 EDTA	0.069283
g537	K2 EDTA	0.024916
g538	K2 EDTA	0.058826
g539	K2 EDTA	0.107883
g540	K2 EDTA	0.0607409
g541	K2 EDTA	0.0573844
g542	K2 EDTA	0.0570831
g543	K2 EDTA	0.143515
g544	K2 EDTA	0.0615155
g545	K2 EDTA	0.0528444
g546	K2 EDTA	0.056868
g547	K2 EDTA	0.301187
g548	K2 EDTA	0.134155
g549	K2 EDTA	0.0393751
g550	K2 EDTA	0.0774592
g551	K2 EDTA	0.0623762
g552	K2 EDTA	0.0358679
g553	K2 EDTA	0.0321456
g554	K2 EDTA	0.0469059
g555	K2 EDTA	0.10315
g556	K2 EDTA	0.0958773
g557	K2 EDTA	0.0369437
g558	K2 EDTA	0.0434417
g559	K2 EDTA	0.0933384
g560	K2 EDTA	0.0599448
g561	K2 EDTA	0.0558782
g562	K2 EDTA	0.123483
g563	K2 EDTA	0.071241
g564	K2 EDTA	0.0880883
g565	K2 EDTA	0.0768998
g566	K2 EDTA	0.0755012
g567	K2 EDTA	0.0708967
g568	K2 EDTA	0.0604182
g569	K2 EDTA	0.0676692
g570	K2 EDTA	0.0930802
g571	K2 EDTA	0.0814613
g572	K2 EDTA	0.124516
g573	K2 EDTA	0.128087
g574	SST	0.0864531
g575	SST	0.100331
g576	SST	0.0829459
g577	SST	0.0663352
g578	SST	0.0685084
g579	SST	0.105969
g580	SST	0.0930371
g581	SST	0.0705524
g582	SST	0.0446897
g583	SST	0.0925422
g584	SST	0.103838
g585	SST	0.0429038
g586	SST	0.0593639
g587	SST	0.0951242
g588	SST	0.869824
g589	SST	0.0321671
g590	SST	0.0602245
g591	SST	0.0728332
g592	SST	0.135683
g593	SST	0.10485
g594	SST	0.0763834
g595	SST	0.0470995
g596	SST	0.0246579
g597	SST	0.083118
g598	SST	0.188914
g599	SST	0.0355021
g600	SST	0.02937
g601	SST	0.037912
g602	SST	0.0674325
g603	SST	0.0239478
g604	SST	0.0895084
g605	SST	0.0637317
g606	SST	0.131336
g607	SST	0.0401282
g608	SST	0.0724028
g609	SST	0.0381487
g610	SST	0.0759315
g611	SST	0.0372665
g612	SST	0.0506067
g613	SST	0.0443239
g614	SST	0.028079
g615	SST	0.0537911
g616	SST	0.0472286
g617	SST	0.0493802
g618	SST	0.0442163
g619	SST	0.0350933
g620	SST	0.0484981
g621	SST	0.0461528
g622	SST	0.0402573
g623	SST	0.0814613
g624	SST	0.0613864
g625	SST	0.0264007
g626	SST	0.0621825
g627	SST	0.0492081
g628	SST	0.029456
g629	SST	0.0638393
g630	SST	0.0394827
g631	SST	0.0623332
g632	SST	0.0619028
g633	SST	0.0400206
g634	SST	0.0499612
g635	SST	0.0567174
g636	SST	0.0355237
g637	SST	0.0868834
g638	SST	0.0277347
g639	SST	0.0587399
g640	SST	0.100762
g641	SST	0.0492512
g642	SST	0.226826
g643	SST	0.033415
g644	SST	0.078535
g645	SST	0.927445
g646	SST	0.158124
g647	SST	0.0403218
g648	SST	0.0621395
g649	SST	0.0591702
g650	SST	0.0440872
g651	SST	0.0834838
g652	SST	0.158576
g653	SST	0.159179
g654	SST	0.0401927
g655	SST	0.0357603
g656	SST	0.250839
g657	SST	0.0559643
g658	SST	0.198446
g659	SST	0.404337
g660	SST	0.0476805
g661	SST	0.085657
g662	SST	0.0406876
g663	SST	0.0852267
g664	SST	0.0573413
g665	SST	0.0398485
g666	SST	0.0506712
g667	SST	0.0380626
g668	SST	0.0573413
g669	SST	0.036664
g670	SST	0.0918537
g671	SST	0.0663998
g672	SST	0.0821928
g673	SST	0.0438075
g674	SST	0.043119
g675	SST	0.0628926
g676	SST	0.0351794
g677	SST	0.0948015
g678	SST	0.0639254
g679	SST	0.0394612
g680	SST	0.0598803
g681	SST	0.0608485
g682	SST	0.101816
g683	SST	0.0677768
g684	SST	0.0420647
g685	SST	0.432567
g686	SST	0.081698
g687	SST	0.0610637
g688	SST	0.122687
g689	SST	0.0381917
g690	SST	0.0818916
g691	SST	0.0340821
g692	SST	0.0917461
g693	SST	0.163116
g694	SST	0.0557491
g695	SST	0.368684
g696	SST	0.0985453
g697	SST	0.083656
g698	SST	0.0381917
g699	SST	0.0749848
g700	SST	0.275948
g701	SST	0.0652594
g702	SST	0.0378259
g703	SST	0.0775668
g704	SST	0.0559643
g705	SST	0.0870986
g706	SST	0.0543936
g707	SST	0.0701221
g708	SST	0.0640114
g709	SST	0.0897236
g710	SST	0.107432
g711	SST	0.049079
g712	SST	0.034663
g713	SST	0.0788793
g714	SST	0.0564807
g715	SST	0.121869
g716	SST	0.0722307
g717	SST	0.0847963
g718	SST	0.081074
g719	SST	0.0958773
g720	SST	0.107496
g721	SST	0.024916
g722	SST	0.0781047
g723	SST	0.0447757
g724	SST	0.12486
g725	SST	0.255874
g726	SST	0.0501548
g727	SST	0.0647215
g728	SST	0.273302
g729	SST	0.0835699
g730	SST	0.15423
g731	SST	0.0640975
g732	SST	0.0774592
g733	SST	0.0690033
g734	K2 EDTA	0.0694336
g735	SST	0.0715422
g736	SST	0.0502409
g737	SST	0.0997718
g738	SST	1.34084
g739	SST	0.0798475
g740	SST	0.0302521
g741	SST	0.045077
g742	SST	0.0407091
g743	SST	0.0656897
g744	SST	0.0500903
g745	SST	0.0993577
g746	SST	0.0772782
g747	SST	0.0813227
g748	SST	0.0430143
g749	SST	0.0497806
g750	SST	0.084248
g751	SST	0.0915994
g752	SST	0.0635167
g753	SST	0.106836
g754	SST	0.0614563
g755	SST	0.126804
g756	SST	0.0980604
g757	K2 EDTA	0.104114
g758	SST	0.421774
g759	SST	0.0583275
g760	SST	0.0718601
g761	SST	0.0502639
g762	SST	0.0464229
g763	SST	0.0756248
g764	SST	0.307536
g765	SST	0.101316
g766	SST	0.0705628
g767	SST	0.0707663
g768	SST	0.072496
g769	SST	0.0758283
g770	SST	0.0601844
g771	SST	0.049806
g772	SST	0.277266
g773	SST	0.175033
g774	SST	0.328827
g775	SST	0.0539777
g776	SST	0.0922862
g777	SST	0.0815008
g778	SST	0.0538251
g779	SST	0.0215453
g780	SST	0.0397838
g781	SST	0.0244706
g782	SST	0.0322798
g783	SST	0.028744
g784	SST	0.0264801
g785	SST	0.0619905
g786	SST	0.0168903
g787	SST	0.0173227
g788	SST	0.0189253
g789	SST	0.0525787
g790	SST	0.025132
g791	SST	0.0558347
g792	SST	0.0398855
g793	SST	0.0250556
g794	K2 EDTA	0.0154149
g795	SST	0.0370874
g796	SST	0.0284897
g797	SST	0.0518665
g798	SST	0.0297361
g799	SST	0.0422512
g800	SST	0.038461
g801	SST	0.0216979
g802	SST	0.0394531
g803	SST	0.0201717
g804	SST	0.0589634
g805	SST	0.0919555
g806	SST	0.0805851
g807	SST	0.0390715
g808	SST	0.0482035
g809	SST	0.101622
g810	SST	0.041132
g811	SST	0.0576661
g812	SST	0.0393514
g813	SST	0.0749126
g814	SST	0.0558092
g815	SST	0.0756502
g816	SST	0.0865119
g817	SST	0.0718347
g818	SST	0.0653482
g819	SST	0.0907854
g820	SST	0.05062
g821	SST	0.0464992
g822	SST	0.0721908
g823	SST	0.0762607
g824	SST	0.0923625
g825	SST	0.0649412
g826	SST	0.11261
g827	SST	0.0686296
g828	SST	0.0768458
g829	SST	0.469622
g830	SST	0.110499
g831	SST	0.0440064
g832	SST	0.05469
g833	SST	0.905386
g834	SST	0.130417
g835	SST	0.058531
g836	SST	0.0434213
g837	SST	0.103453
g838	SST	0.0806614
g839	SST	0.0955167
g840	SST	0.0330429
g841	SST	0.101901
g842	SST	0.0367822
g843	SST	0.0669507
g844	SST	0.0597774
g845	SST	0.087682
g846	SST	0.114824
g847	SST	0.0628553
g848	SST	0.0452782
g849	SST	0.0446932
g850	SST	0.195638
g851	SST	0.0411574
g852	SST	0.0373927
g853	SST	0.0380541
g854	SST	0.0985692
g855	SST	0.0516375
g856	SST	0.0453037
g857	SST	0.138887
g858	SST	0.0468299
g859	SST	0.0309571
g860	SST	0.0659078
g861	SST	0.0254118
g862	SST	0.0686804
g863	SST	0.0974499
g864	SST	0.0748617
g865	SST	0.0682734
g866	SST	0.0961526
g867	SST	0.0584547
g868	SST	0.0520191
g869	SST	0.118003
g870	SST	0.0738188
g871	SST	0.061965
g872	SST	0.052655
g873	SST	0.0617361
g874	SST	0.0890556
g875	SST	0.0477202
g876	SST	0.0405723
g877	SST	0.0556566
g878	SST	0.205431
g879	SST	0.418951
g880	SST	0.337399
g881	SST	0.0506709
g882	SST	0.0472369
g883	SST	0.0527568
g884	SST	0.0687568
g885	SST	0.0500604
g886	SST	0.216903
g887	SST	0.0895135
g888	SST	0.0352814
g889	SST	0.0401653
g890	SST	0.0488394
g891	SST	0.0226137
g892	SST	0.0380795
g893	SST	0.0658569
g894	SST	0.0562162
g895	SST	0.0531638
g896	SST	0.0410811
g897	SST	0.0375453
g898	SST	0.0482035
g899	SST	0.156108
g900	SST	0.0405723
g901	SST	0.0239873
g902	SST	0.0613545
g903	SST	0.0477456
g904	SST	0.0391987
g905	SST	0.0638219
g906	SST	0.0405723
g907	SST	0.0919046
g908	SST	0.0326868
g909	SST	0.0442607
g910	SST	0.0264547
g911	SST	0.0563943
g912	SST	0.605075
g913	SST	0.0429634
g914	SST	0.0656789
g915	SST	0.0976025
g916	SST	0.0233005
g917	SST	0.0535199
g918	SST	0.0338315
g919	SST	0.0280827
g920	SST	0.0550207
g921	SST	0.0294563
g922	SST	0.0841463
g923	SST	0.0449221
g924	SST	0.0879364
g925	SST	0.114111
g926	SST	0.785017
g927	SST	0.0330684
g928	SST	0.0392242
g929	SST	0.0566232
g930	SST	0.0522734
g931	SST	0.0617107
g932	SST	0.0665183
g933	SST	0.049628
g934	SST	0.22166
g935	SST	0.0367059
g936	SST	0.0451002
g937	SST	0.0492464
g938	SST	0.0517901
g939	SST	0.0998665
g940	SST	0.0480763
g941	SST	0.0477456
g942	SST	0.282099
g943	SST	0.116172
g944	SST	0.036248
g945	SST	0.0262258
g946	SST	0.0517901
g947	SST	0.0273196
g948	SST	0.0308553
g949	SST	0.0638219
g950	SST	0.208153
g951	SST	0.0519428
g952	SST	0.119377
g953	SST	0.0799746
g954	SST	0.0770493
g955	SST	0.0685278
g956	SST	0.0597266
g957	SST	0.0565723
g958	SST	0.0789571
g959	SST	0.0586073
g960	SST	0.043752
g961	SST	0.0299905
g962	SST	0.0296343
g963	SST	0.0276757
g964	SST	0.121285
g965	SST	0.0294817
g966	SST	0.0613037
g967	SST	0.0495008
g968	SST	0.0789062
g969	SST	0.0656025
g970	SST	0.151326
g971	SST	0.0636439
g972	SST	0.0390207
g973	SST	0.035434
g974	SST	0.0666455
g975	SST	0.0400382
g976	SST	0.0576153
g977	SST	0.0593959
g978	SST	0.0580223
g979	SST	0.188413
g980	SST	0.0748617
g981	SST	0.281361
g982	SST	0.0913196
g983	SST	0.271466
g984	SST	0.0557583
g985	SST	0.0709698
g986	SST	0.0326359
g987	SST	0.0305246
g988	SST	0.0271161
g989	SST	0.0428362
g990	SST	0.0283625
g991	SST	0.0480254
g992	SST	0.0539269
g993	SST	0.232827
g994	SST	0.083434
g995	SST	0.0543084
g996	SST	0.284032
g997	SST	0.065806
g998	SST	0.0489921
g999	SST	0.0511288
g1000	SST	0.0860795
g1001	SST	0.085062
g1002	SST	0.0639746
g1003	SST	0.0703388
g1004	SST	0.0290376
g1005	SST	0.144286
g1006	SST	0.132044
g1007	SST	0.24218
g1008	SST	0.0751498
g1009	SST	0.0840629
g1010	SST	0.0944151
g1011	SST	0.302425
g1012	SST	0.0570228
g1013	SST	0.0632942

## Sheet: IgM_Specificity
Sample ID	Tube Type	S/C
m1	SST	0.00608287
m2	Plasma	0.00842243
m3	Serum	0.00963808
m4	Serum	0.00963808
m5	Serum	0.0100601
m6	K2 EDTA	0.0106335
m7	Plasma	0.0106335
m8	K2 EDTA	0.0108597
m9	Serum	0.0108597
m10	K2 EDTA	0.010996
m11	Serum	0.010996
m12	Serum	0.011086
m13	SST	0.0112299
m14	Serum	0.0114639
m15	Serum	0.0118017
m16	K2 EDTA	0.0119318
m17	Serum	0.0119318
m18	Serum	0.011991
m19	Serum	0.0119984
m20	Serum	0.0119984
m21	Serum	0.0119984
m22	SST	0.0123997
m23	Serum	0.0124434
m24	Serum	0.0124434
m25	K2 EDTA	0.0128676
m26	K2 EDTA	0.0128676
m27	SST	0.0131016
m28	K2 EDTA	0.0131016
m29	Plasma	0.0131786
m30	K2 EDTA	0.0133484
m31	Plasma	0.0133484
m32	Plasma	0.0133484
m33	Plasma	0.0135695
m34	K2 EDTA	0.0135747
m35	Plasma	0.0137687
m36	Serum	0.0138009
m37	Serum	0.0138009
m38	K2 EDTA	0.0138034
m39	Serum	0.0138034
m40	Serum	0.0139654
m41	K2 EDTA	0.0140271
m42	Serum	0.0140271
m43	Plasma	0.0142534
m44	SST	0.0142713
m45	Serum	0.0143588
m46	SST	0.0145053
m47	SST	0.0145053
m48	SST	0.0145053
m49	K2 EDTA	0.0147059
m50	Plasma	0.0147059
m51	Serum	0.0147059
m52	Serum	0.0147393
m53	Serum	0.0147522
m54	K2 EDTA	0.0149321
m55	K2 EDTA	0.0149321
m56	Serum	0.0149321
m57	SST	0.0149732
m58	Plasma	0.0151456
m59	Serum	0.0151456
m60	Serum	0.0151584
m61	K2 EDTA	0.0152072
m62	Plasma	0.0153423
m63	Serum	0.0153846
m64	Serum	0.0153846
m65	Serum	0.0153846
m66	SST	0.0154411
m67	SST	0.0154411
m68	K2 EDTA	0.0154411
m69	SST	0.0154411
m70	SST	0.0154411
m71	Serum	0.0154411
m72	Serum	0.0154411
m73	Plasma	0.0155389
m74	K2 EDTA	0.0156109
m75	K2 EDTA	0.0156751
m76	SST	0.0156751
m77	K2 EDTA	0.0158371
m78	K2 EDTA	0.0158371
m79	Serum	0.0158371
m80	SST	0.015909
m81	SST	0.015909
m82	K2 EDTA	0.015909
m83	Serum	0.015909
m84	Serum	0.015909
m85	Plasma	0.0159323
m86	Plasma	0.0160633
m87	Serum	0.0160633
m88	Serum	0.016129
m89	Serum	0.016129
m90	K2 EDTA	0.016143
m91	SST	0.016143
m92	Plasma	0.016143
m93	Plasma	0.016143
m94	Serum	0.016143
m95	K2 EDTA	0.0162896
m96	Plasma	0.0162896
m97	Serum	0.0163257
m98	Serum	0.0163257
m99	SST	0.016377
m100	K2 EDTA	0.016377
m101	K2 EDTA	0.0165158
m102	Serum	0.0165158
m103	Serum	0.0165224
m104	K2 EDTA	0.0166109
m105	SST	0.0166109
m106	Serum	0.0166109
m107	Serum	0.0166109
m108	Serum	0.0166109
m109	Serum	0.0166109
m110	Serum	0.0167191
m111	Serum	0.0167421
m112	SST	0.0168449
m113	Serum	0.0169158
m114	Serum	0.0169158
m115	K2 EDTA	0.0169683
m116	Serum	0.0169683
m117	Serum	0.0169683
m118	Serum	0.0169683
m119	Plasma	0.0170788
m120	Serum	0.0170788
m121	K2 EDTA	0.0171946
m122	Plasma	0.0171946
m123	Plasma	0.0171946
m124	Serum	0.0171946
m125	Serum	0.0171946
m126	Plasma	0.0173092
m127	SST	0.0173128
m128	SST	0.0173128
m129	SST	0.0173128
m130	SST	0.0173128
m131	K2 EDTA	0.0173128
m132	K2 EDTA	0.0173128
m133	K2 EDTA	0.0174208
m134	Plasma	0.0174208
m135	Serum	0.0174208
m136	Serum	0.0175059
m137	Serum	0.0175059
m138	SST	0.0175467
m139	SST	0.0175467
m140	SST	0.0175467
m141	K2 EDTA	0.0175467
m142	Plasma	0.0175467
m143	Serum	0.0175467
m144	Serum	0.0175467
m145	Serum	0.0176471
m146	Serum	0.0176471
m147	Serum	0.0176471
m148	Plasma	0.0177026
m149	Plasma	0.0177026
m150	Plasma	0.0177026
m151	Serum	0.0177026
m152	Serum	0.0177026
m153	SST	0.0177807
m154	SST	0.0177807
m155	SST	0.0177807
m156	K2 EDTA	0.0177807
m157	Serum	0.0177807
m158	Serum	0.0177807
m159	K2 EDTA	0.0178733
m160	Plasma	0.0178733
m161	Serum	0.0178733
m162	Plasma	0.0178993
m163	Serum	0.0180146
m164	Serum	0.0180146
m165	Serum	0.018096
m166	Serum	0.018096
m167	Serum	0.018096
m168	Plasma	0.0180995
m169	Plasma	0.0180995
m170	Serum	0.0180995
m171	Serum	0.0180995
m172	SST	0.0182486
m173	SST	0.0182486
m174	SST	0.0182486
m175	K2 EDTA	0.0183258
m176	SST	0.0184826
m177	Serum	0.0184826
m178	Serum	0.0184894
m179	K2 EDTA	0.018552
m180	Plasma	0.018552
m181	Serum	0.018552
m182	Serum	0.018552
m183	SST	0.0187165
m184	SST	0.0187165
m185	K2 EDTA	0.0187165
m186	Serum	0.0187165
m187	K2 EDTA	0.0187783
m188	K2 EDTA	0.0187783
m189	Plasma	0.0187783
m190	Serum	0.0188828
m191	Serum	0.0188828
m192	Serum	0.0188828
m193	SST	0.0189505
m194	SST	0.0189505
m195	SST	0.0189505
m196	K2 EDTA	0.0189505
m197	Plasma	0.0189505
m198	K2 EDTA	0.0190045
m199	Plasma	0.0190045
m200	Serum	0.0190045
m201	Serum	0.0190045
m202	Serum	0.0190045
m203	SST	0.0191844
m204	SST	0.0191844
m205	Plasma	0.0191844
m206	K2 EDTA	0.0192308
m207	Plasma	0.0192308
m208	Serum	0.0192308
m209	Serum	0.0192308
m210	Serum	0.0192762
m211	Serum	0.0192762
m212	SST	0.0194184
m213	K2 EDTA	0.0194184
m214	Serum	0.0194184
m215	Serum	0.0194184
m216	Plasma	0.019457
m217	Plasma	0.019457
m218	Plasma	0.019457
m219	Serum	0.019457
m220	Serum	0.019457
m221	Plasma	0.0194729
m222	SST	0.0196523
m223	K2 EDTA	0.0196523
m224	Plasma	0.0196523
m225	Serum	0.0196523
m226	Serum	0.0196696
m227	Serum	0.0196696
m228	Plasma	0.0196833
m229	Serum	0.0196833
m230	Serum	0.0196833
m231	SST	0.0198863
m232	K2 EDTA	0.0198863
m233	SST	0.0198863
m234	SST	0.0198863
m235	SST	0.0198863
m236	Plasma	0.0198863
m237	Serum	0.0198863
m238	Plasma	0.0199095
m239	Serum	0.0199095
m240	Serum	0.0199095
m241	Plasma	0.0200629
m242	K2 EDTA	0.0201203
m243	SST	0.0201203
m244	K2 EDTA	0.0201203
m245	K2 EDTA	0.0201203
m246	Plasma	0.0201203
m247	Plasma	0.0201203
m248	Serum	0.0201203
m249	K2 EDTA	0.0201357
m250	Plasma	0.0201357
m251	Plasma	0.0201357
m252	Plasma	0.0201357
m253	Serum	0.0201357
m254	Serum	0.0201357
m255	SST	0.0203542
m256	SST	0.0203542
m257	K2 EDTA	0.0203542
m258	Serum	0.0203542
m259	K2 EDTA	0.020362
m260	K2 EDTA	0.020362
m261	Plasma	0.020362
m262	Plasma	0.020362
m263	Serum	0.020362
m264	Serum	0.0204563
m265	K2 EDTA	0.0205882
m266	Plasma	0.0205882
m267	Serum	0.0205882
m268	K2 EDTA	0.0205882
m269	K2 EDTA	0.0208145
m270	Plasma	0.0208145
m271	Plasma	0.0208145
m272	Plasma	0.0208145
m273	SST	0.0208221
m274	K2 EDTA	0.0208221
m275	K2 EDTA	0.0208221
m276	K2 EDTA	0.0208221
m277	K2 EDTA	0.0210407
m278	Plasma	0.0210407
m279	Serum	0.0210464
m280	SST	0.0210561
m281	K2 EDTA	0.0210561
m282	K2 EDTA	0.0210561
m283	Serum	0.0210561
m284	Plasma	0.0212431
m285	Plasma	0.021267
m286	Plasma	0.021267
m287	Plasma	0.021267
m288	Serum	0.021267
m289	Serum	0.021267
m290	Serum	0.021267
m291	SST	0.02129
m292	SST	0.02129
m293	Plasma	0.02129
m294	Serum	0.02129
m295	Serum	0.02129
m296	Serum	0.0214398
m297	Plasma	0.0214932
m298	Plasma	0.0214932
m299	Serum	0.0214932
m300	SST	0.021524
m301	Plasma	0.021524
m302	Plasma	0.021524
m303	Serum	0.021524
m304	Plasma	0.0216365
m305	Plasma	0.0216365
m306	K2 EDTA	0.0217195
m307	K2 EDTA	0.0217195
m308	Serum	0.0217195
m309	Serum	0.0217195
m310	SST	0.0217579
m311	Plasma	0.0217579
m312	Serum	0.0217579
m313	Serum	0.0217579
m314	Serum	0.0217579
m315	Plasma	0.0219457
m316	Plasma	0.0219457
m317	SST	0.0219919
m318	SST	0.0219919
m319	SST	0.0219919
m320	SST	0.0219919
m321	K2 EDTA	0.0219919
m322	Plasma	0.0219919
m323	Serum	0.0219919
m324	Plasma	0.0220299
m325	K2 EDTA	0.0221719
m326	Serum	0.0221719
m327	Serum	0.0221719
m328	SST	0.0222259
m329	SST	0.0222259
m330	Plasma	0.0222259
m331	Serum	0.0222259
m332	Serum	0.0222259
m333	Serum	0.0222259
m334	Serum	0.0222259
m335	K2 EDTA	0.0223982
m336	Plasma	0.0223982
m337	Serum	0.0223982
m338	Plasma	0.0224233
m339	Serum	0.0224233
m340	SST	0.0224598
m341	SST	0.0224598
m342	SST	0.0224598
m343	SST	0.0224598
m344	SST	0.0224598
m345	K2 EDTA	0.0224598
m346	K2 EDTA	0.0224598
m347	Serum	0.02262
m348	K2 EDTA	0.0226244
m349	Plasma	0.0226938
m350	K2 EDTA	0.0228507
m351	K2 EDTA	0.0228507
m352	K2 EDTA	0.0229277
m353	Serum	0.0229277
m354	Serum	0.0230134
m355	Serum	0.0230134
m356	K2 EDTA	0.0230769
m357	K2 EDTA	0.0230769
m358	K2 EDTA	0.0230769
m359	Plasma	0.0230769
m360	Plasma	0.0230769
m361	Plasma	0.0230769
m362	Serum	0.0230769
m363	K2 EDTA	0.0231617
m364	K2 EDTA	0.0231617
m365	Plasma	0.0231617
m366	Plasma	0.0232101
m367	Serum	0.0232101
m368	K2 EDTA	0.0233032
m369	Plasma	0.0233032
m370	Serum	0.0233032
m371	SST	0.0233956
m372	Plasma	0.0233956
m373	Plasma	0.0233956
m374	Serum	0.0234068
m375	Serum	0.0234068
m376	K2 EDTA	0.0235294
m377	K2 EDTA	0.0235294
m378	Plasma	0.0235294
m379	Plasma	0.0235294
m380	Serum	0.0235294
m381	Plasma	0.0236035
m382	Serum	0.0236035
m383	SST	0.0236296
m384	Plasma	0.0236296
m385	Serum	0.0236296
m386	Serum	0.0236296
m387	K2 EDTA	0.0237557
m388	K2 EDTA	0.0237557
m389	Plasma	0.0237557
m390	Plasma	0.0238002
m391	Serum	0.0238002
m392	SST	0.0238636
m393	K2 EDTA	0.0238636
m394	K2 EDTA	0.0238636
m395	Plasma	0.0238636
m396	Serum	0.0238636
m397	K2 EDTA	0.0239819
m398	Plasma	0.0239969
m399	Serum	0.0239969
m400	SST	0.0240975
m401	SST	0.0240975
m402	K2 EDTA	0.0240975
m403	Plasma	0.0240975
m404	Serum	0.0240975
m405	Plasma	0.0241935
m406	K2 EDTA	0.0242081
m407	Plasma	0.0242081
m408	Serum	0.0242081
m409	Serum	0.0242081
m410	SST	0.0243315
m411	K2 EDTA	0.0243315
m412	Plasma	0.0243315
m413	Serum	0.0243902
m414	Plasma	0.0244344
m415	Plasma	0.0244344
m416	Serum	0.0244344
m417	Serum	0.0245654
m418	Serum	0.0245654
m419	K2 EDTA	0.0246606
m420	Serum	0.0246606
m421	Serum	0.0247836
m422	SST	0.0247994
m423	SST	0.0247994
m424	SST	0.0247994
m425	K2 EDTA	0.0247994
m426	Serum	0.0247994
m427	K2 EDTA	0.0248869
m428	Serum	0.0248869
m429	Serum	0.0248869
m430	Serum	0.0249803
m431	Plasma	0.0250333
m432	Serum	0.0250333
m433	Serum	0.0250333
m434	Serum	0.0250333
m435	K2 EDTA	0.0251131
m436	K2 EDTA	0.0251131
m437	Plasma	0.0251131
m438	Plasma	0.0251131
m439	Plasma	0.0251131
m440	Plasma	0.0251131
m441	Serum	0.0251131
m442	SST	0.0252673
m443	SST	0.0252673
m444	K2 EDTA	0.0253394
m445	K2 EDTA	0.0253394
m446	K2 EDTA	0.0253394
m447	Plasma	0.0253394
m448	Plasma	0.0253394
m449	Serum	0.0253394
m450	Serum	0.0253394
m451	Serum	0.0253394
m452	Serum	0.0253394
m453	Serum	0.0253394
m454	Serum	0.0253737
m455	K2 EDTA	0.0255013
m456	SST	0.0255013
m457	K2 EDTA	0.0255013
m458	Plasma	0.0255013
m459	K2 EDTA	0.0255656
m460	Plasma	0.0255656
m461	Plasma	0.0255656
m462	Plasma	0.0255656
m463	Serum	0.0255656
m464	Serum	0.0255656
m465	SST	0.0257352
m466	Plasma	0.0257352
m467	Serum	0.0257352
m468	Serum	0.0257352
m469	K2 EDTA	0.0257919
m470	Plasma	0.0257919
m471	Plasma	0.0257919
m472	Plasma	0.0257919
m473	Serum	0.0257919
m474	Serum	0.0259638
m475	Serum	0.0259692
m476	K2 EDTA	0.0260181
m477	Plasma	0.0260181
m478	Serum	0.0260181
m479	Serum	0.0260181
m480	Serum	0.0260181
m481	Serum	0.0260181
m482	Plasma	0.0261605
m483	Plasma	0.0261605
m484	SST	0.0262031
m485	Plasma	0.0262031
m486	Plasma	0.0262031
m487	Plasma	0.0262031
m488	Serum	0.0262031
m489	Serum	0.0262443
m490	Serum	0.0262443
m491	Serum	0.0262443
m492	Serum	0.0262443
m493	Serum	0.0263572
m494	Serum	0.0263572
m495	SST	0.0264371
m496	K2 EDTA	0.0264371
m497	Plasma	0.0264371
m498	Serum	0.0264371
m499	Plasma	0.0264706
m500	Plasma	0.0264706
m501	Serum	0.0264706
m502	Serum	0.0264706
m503	Serum	0.0264706
m504	Serum	0.0264706
m505	SST	0.026671
m506	SST	0.026671
m507	Plasma	0.026671
m508	Plasma	0.026671
m509	Plasma	0.0266968
m510	Plasma	0.0266968
m511	Serum	0.0266968
m512	Serum	0.0266968
m513	Serum	0.0267506
m514	Serum	0.0267506
m515	SST	0.026905
m516	K2 EDTA	0.026905
m517	Plasma	0.026905
m518	Plasma	0.026905
m519	Serum	0.026905
m520	K2 EDTA	0.0269231
m521	Plasma	0.0269231
m522	Plasma	0.0269231
m523	Serum	0.0269231
m524	Serum	0.0269231
m525	Plasma	0.0269473
m526	Serum	0.0269473
m527	K2 EDTA	0.0271389
m528	Plasma	0.0271389
m529	Serum	0.027144
m530	K2 EDTA	0.0271493
m531	Plasma	0.0271493
m532	Serum	0.0271493
m533	Serum	0.0271493
m534	Serum	0.0271493
m535	Plasma	0.0273407
m536	Serum	0.0273407
m537	K2 EDTA	0.0273729
m538	K2 EDTA	0.0273729
m539	Plasma	0.0273729
m540	Serum	0.0273729
m541	K2 EDTA	0.0273756
m542	K2 EDTA	0.0273756
m543	Plasma	0.0273756
m544	Plasma	0.0273756
m545	Serum	0.0273756
m546	Serum	0.0275374
m547	K2 EDTA	0.0276018
m548	Serum	0.0276018
m549	Serum	0.0276018
m550	Serum	0.0276018
m551	K2 EDTA	0.0276069
m552	Serum	0.0276069
m553	Plasma	0.0277341
m554	Plasma	0.0277341
m555	Serum	0.0277341
m556	K2 EDTA	0.0278281
m557	K2 EDTA	0.0278281
m558	Plasma	0.0278281
m559	Serum	0.0278281
m560	Serum	0.0278281
m561	Serum	0.0278281
m562	Plasma	0.0278408
m563	Plasma	0.0279308
m564	Plasma	0.0279308
m565	Serum	0.0279308
m566	K2 EDTA	0.0280543
m567	K2 EDTA	0.0280543
m568	Plasma	0.0280543
m569	Serum	0.0280543
m570	SST	0.0280748
m571	Serum	0.0280748
m572	Serum	0.0281275
m573	K2 EDTA	0.0282805
m574	K2 EDTA	0.0282805
m575	K2 EDTA	0.0282805
m576	Serum	0.0282805
m577	Serum	0.0282805
m578	SST	0.0283087
m579	SST	0.0283087
m580	SST	0.0283087
m581	Plasma	0.0283087
m582	Serum	0.0283087
m583	Serum	0.0283242
m584	Serum	0.0285068
m585	Plasma	0.0285208
m586	Serum	0.0285208
m587	SST	0.0285427
m588	SST	0.0285427
m589	Plasma	0.0285427
m590	Plasma	0.0285427
m591	Serum	0.0287175
m592	K2 EDTA	0.028733
m593	K2 EDTA	0.028733
m594	Plasma	0.028733
m595	Serum	0.028733
m596	Serum	0.0287766
m597	Serum	0.0289142
m598	K2 EDTA	0.0289593
m599	K2 EDTA	0.0289593
m600	Serum	0.0289593
m601	Serum	0.0289593
m602	Serum	0.0289593
m603	Serum	0.0289593
m604	Serum	0.0289593
m605	Serum	0.0289593
m606	SST	0.0290106
m607	K2 EDTA	0.0290106
m608	Plasma	0.0290106
m609	Serum	0.0290106
m610	Plasma	0.0291109
m611	Plasma	0.0291855
m612	Plasma	0.0291855
m613	Plasma	0.0291855
m614	Serum	0.0291855
m615	Plasma	0.0292446
m616	Plasma	0.0293076
m617	Serum	0.0293076
m618	K2 EDTA	0.0294118
m619	K2 EDTA	0.0294118
m620	Plasma	0.0294785
m621	Plasma	0.0294785
m622	Serum	0.0294785
m623	Serum	0.0294785
m624	Plasma	0.0295043
m625	Plasma	0.029638
m626	Serum	0.029638
m627	Serum	0.029701
m628	K2 EDTA	0.0297125
m629	K2 EDTA	0.0297125
m630	Plasma	0.0297125
m631	Serum	0.0297125
m632	Serum	0.0297125
m633	K2 EDTA	0.0298643
m634	Serum	0.0298643
m635	Serum	0.0298643
m636	Serum	0.0298643
m637	Serum	0.0298977
m638	SST	0.0299464
m639	K2 EDTA	0.0299464
m640	SST	0.0299464
m641	K2 EDTA	0.0300905
m642	Plasma	0.0300905
m643	Serum	0.0300905
m644	Serum	0.0300905
m645	Serum	0.0300905
m646	Plasma	0.0300944
m647	Serum	0.0300944
m648	SST	0.0301804
m649	SST	0.0301804
m650	SST	0.0301804
m651	SST	0.0301804
m652	K2 EDTA	0.0301804
m653	Plasma	0.0302911
m654	K2 EDTA	0.0303167
m655	K2 EDTA	0.0304143
m656	Plasma	0.0304143
m657	Serum	0.0304143
m658	Plasma	0.0304878
m659	Serum	0.0304878
m660	K2 EDTA	0.030543
m661	K2 EDTA	0.030543
m662	Plasma	0.0306483
m663	SST	0.0308822
m664	K2 EDTA	0.0308822
m665	K2 EDTA	0.0308822
m666	K2 EDTA	0.0308822
m667	Plasma	0.0308822
m668	K2 EDTA	0.0309955
m669	Plasma	0.0309955
m670	Plasma	0.0309955
m671	Plasma	0.0309955
m672	Plasma	0.0310779
m673	Serum	0.0310779
m674	Plasma	0.0311162
m675	K2 EDTA	0.0312217
m676	K2 EDTA	0.0312217
m677	Serum	0.0312217
m678	Serum	0.0312217
m679	Serum	0.0312217
m680	Serum	0.0312746
m681	SST	0.0313502
m682	K2 EDTA	0.0313502
m683	Plasma	0.0313502
m684	Serum	0.0313502
m685	Serum	0.0313502
m686	Plasma	0.031448
m687	Plasma	0.031448
m688	Plasma	0.031448
m689	Serum	0.031448
m690	Plasma	0.0314713
m691	Plasma	0.0315841
m692	Serum	0.0315841
m693	Serum	0.0315841
m694	K2 EDTA	0.0316742
m695	K2 EDTA	0.0316742
m696	Plasma	0.0316742
m697	K2 EDTA	0.0318181
m698	K2 EDTA	0.0318181
m699	Serum	0.0318181
m700	Serum	0.0318181
m701	Plasma	0.0318647
m702	Serum	0.0318647
m703	K2 EDTA	0.0319005
m704	Plasma	0.0319005
m705	Plasma	0.0319005
m706	Plasma	0.0319005
m707	Serum	0.0319005
m708	K2 EDTA	0.032052
m709	K2 EDTA	0.0321267
m710	Plasma	0.0321267
m711	Serum	0.0321267
m712	Serum	0.0321267
m713	Plasma	0.0322581
m714	Serum	0.0322581
m715	K2 EDTA	0.032286
m716	Plasma	0.0323529
m717	Serum	0.0323529
m718	Serum	0.0323529
m719	Serum	0.0323529
m720	Serum	0.0323529
m721	Plasma	0.0324548
m722	K2 EDTA	0.0325199
m723	Serum	0.0325199
m724	Serum	0.0325792
m725	Serum	0.0325792
m726	Serum	0.0325792
m727	K2 EDTA	0.0327539
m728	Plasma	0.0327539
m729	Plasma	0.0327539
m730	K2 EDTA	0.0328054
m731	Plasma	0.0328054
m732	Serum	0.0328054
m733	Serum	0.0328054
m734	Serum	0.0328054
m735	Plasma	0.0329879
m736	K2 EDTA	0.0330317
m737	Plasma	0.0330317
m738	Plasma	0.0330317
m739	Serum	0.0330317
m740	Plasma	0.0330448
m741	K2 EDTA	0.0332218
m742	K2 EDTA	0.0332218
m743	Serum	0.0332218
m744	Serum	0.0332218
m745	Serum	0.0332579
m746	Serum	0.0334382
m747	SST	0.0334558
m748	SST	0.0334558
m749	K2 EDTA	0.0334558
m750	Plasma	0.0334558
m751	Serum	0.0334558
m752	K2 EDTA	0.0334842
m753	Plasma	0.0334842
m754	Plasma	0.0334842
m755	Plasma	0.0334842
m756	SST	0.0336897
m757	K2 EDTA	0.0336897
m758	Plasma	0.0336897
m759	Plasma	0.0336897
m760	K2 EDTA	0.0337104
m761	Serum	0.0337104
m762	Serum	0.0337104
m763	K2 EDTA	0.0339237
m764	Serum	0.0339237
m765	Serum	0.0339237
m766	Serum	0.0339237
m767	K2 EDTA	0.0339367
m768	Plasma	0.0339367
m769	Plasma	0.0340283
m770	Serum	0.0340283
m771	Plasma	0.0341576
m772	Serum	0.0341576
m773	Plasma	0.0341629
m774	Plasma	0.0341629
m775	Plasma	0.034225
m776	Serum	0.034225
m777	Serum	0.034225
m778	Plasma	0.0343891
m779	Serum	0.0343891
m780	Serum	0.0343891
m781	Serum	0.0343916
m782	K2 EDTA	0.0346154
m783	Plasma	0.0346154
m784	Serum	0.0346154
m785	Serum	0.0346154
m786	K2 EDTA	0.0346256
m787	Serum	0.0348151
m788	Serum	0.0348151
m789	K2 EDTA	0.0348416
m790	Plasma	0.0348416
m791	Plasma	0.0348416
m792	Plasma	0.0348416
m793	Serum	0.0348416
m794	Serum	0.0348416
m795	Serum	0.0348416
m796	Plasma	0.0350118
m797	K2 EDTA	0.0350679
m798	Plasma	0.0350679
m799	Serum	0.0350679
m800	K2 EDTA	0.0350935
m801	Serum	0.0352085
m802	Serum	0.0352085
m803	Plasma	0.0352941
m804	SST	0.0353274
m805	K2 EDTA	0.0353274
m806	K2 EDTA	0.0353274
m807	Plasma	0.0353274
m808	Plasma	0.0353274
m809	Serum	0.0353274
m810	Serum	0.0354052
m811	Serum	0.0354052
m812	K2 EDTA	0.0355204
m813	Serum	0.0355204
m814	Serum	0.0355204
m815	Serum	0.0355204
m816	SST	0.0355614
m817	SST	0.0355614
m818	K2 EDTA	0.0355614
m819	K2 EDTA	0.0355614
m820	Serum	0.0355614
m821	Plasma	0.0357466
m822	Plasma	0.0357466
m823	SST	0.0357953
m824	SST	0.0357953
m825	Plasma	0.0357986
m826	Serum	0.0357986
m827	Serum	0.0359729
m828	Serum	0.0359729
m829	Plasma	0.0359953
m830	Plasma	0.036192
m831	Plasma	0.0361991
m832	Serum	0.0361991
m833	Serum	0.0361991
m834	SST	0.0362632
m835	K2 EDTA	0.0362632
m836	Plasma	0.0362632
m837	K2 EDTA	0.0364253
m838	SST	0.0364972
m839	SST	0.0364972
m840	K2 EDTA	0.0364972
m841	Serum	0.0366516
m842	Serum	0.0367821
m843	K2 EDTA	0.0368778
m844	K2 EDTA	0.0368778
m845	Plasma	0.0368778
m846	Plasma	0.0368778
m847	K2 EDTA	0.0369651
m848	Plasma	0.0369651
m849	Plasma	0.0369651
m850	Serum	0.0369651
m851	Plasma	0.0371041
m852	Serum	0.0371041
m853	Serum	0.0371755
m854	K2 EDTA	0.0371991
m855	K2 EDTA	0.0371991
m856	Plasma	0.0371991
m857	Serum	0.0373303
m858	Plasma	0.0373721
m859	Plasma	0.0373721
m860	Serum	0.0373721
m861	Serum	0.037433
m862	K2 EDTA	0.0375566
m863	Serum	0.0375566
m864	Plasma	0.037667
m865	Serum	0.0377655
m866	Serum	0.0377655
m867	K2 EDTA	0.0377828
m868	Serum	0.0377828
m869	SST	0.0379009
m870	SST	0.0381349
m871	SST	0.0381349
m872	K2 EDTA	0.0381349
m873	Plasma	0.0381349
m874	Plasma	0.0381349
m875	Plasma	0.0381349
m876	K2 EDTA	0.0382353
m877	Plasma	0.0382353
m878	Plasma	0.0382353
m879	Serum	0.0382353
m880	Serum	0.0382353
m881	Serum	0.0382353
m882	Plasma	0.0383556
m883	Serum	0.0383556
m884	SST	0.0383689
m885	SST	0.0383689
m886	K2 EDTA	0.0383689
m887	Plasma	0.0383689
m888	Serum	0.0384615
m889	Plasma	0.0385523
m890	Plasma	0.0385523
m891	K2 EDTA	0.0386878
m892	K2 EDTA	0.0386878
m893	Plasma	0.0386878
m894	Plasma	0.0386878
m895	K2 EDTA	0.0388368
m896	Plasma	0.0388368
m897	Plasma	0.038914
m898	Plasma	0.038914
m899	Plasma	0.038914
m900	Serum	0.038914
m901	Plasma	0.0389457
m902	K2 EDTA	0.0390707
m903	K2 EDTA	0.0391403
m904	K2 EDTA	0.0391403
m905	Serum	0.0391403
m906	Serum	0.0391424
m907	K2 EDTA	0.0393047
m908	Plasma	0.0393391
m909	K2 EDTA	0.0393665
m910	Plasma	0.0393665
m911	Plasma	0.0393665
m912	Plasma	0.0393665
m913	Serum	0.0393665
m914	Plasma	0.0395358
m915	Serum	0.0395358
m916	K2 EDTA	0.0395386
m917	K2 EDTA	0.0395928
m918	K2 EDTA	0.0395928
m919	Plasma	0.0395928
m920	Serum	0.0395928
m921	Serum	0.0395928
m922	Plasma	0.0397325
m923	Serum	0.0397325
m924	Plasma	0.0397726
m925	K2 EDTA	0.039819
m926	Plasma	0.0399292
m927	SST	0.0400066
m928	Plasma	0.0401259
m929	Serum	0.0401259
m930	SST	0.0402405
m931	SST	0.0402405
m932	Serum	0.0402405
m933	Plasma	0.0402715
m934	Serum	0.0403226
m935	K2 EDTA	0.0404745
m936	Plasma	0.0404745
m937	K2 EDTA	0.0404977
m938	K2 EDTA	0.0404977
m939	Plasma	0.0404977
m940	Plasma	0.0404977
m941	Plasma	0.0404977
m942	Serum	0.0404977
m943	Plasma	0.0407084
m944	Plasma	0.040724
m945	Serum	0.040724
m946	SST	0.0409424
m947	Serum	0.0409424
m948	Plasma	0.0409502
m949	Serum	0.0409502
m950	Plasma	0.0411094
m951	Serum	0.0411094
m952	Serum	0.0411094
m953	Plasma	0.0411765
m954	Plasma	0.0411765
m955	Serum	0.0411765
m956	K2 EDTA	0.0414027
m957	Plasma	0.0414027
m958	SST	0.0414103
m959	Serum	0.0414103
m960	Serum	0.0414103
m961	Serum	0.0414103
m962	Serum	0.041629
m963	Plasma	0.0416994
m964	Plasma	0.0416994
m965	K2 EDTA	0.0418552
m966	SST	0.0418782
m967	K2 EDTA	0.0418782
m968	Plasma	0.0418782
m969	Plasma	0.0420814
m970	Plasma	0.0420814
m971	K2 EDTA	0.0421122
m972	K2 EDTA	0.0423077
m973	Plasma	0.0423077
m974	Plasma	0.0425339
m975	Serum	0.0425339
m976	SST	0.0425801
m977	Plasma	0.0426829
m978	SST	0.042814
m979	SST	0.042814
m980	K2 EDTA	0.042814
m981	K2 EDTA	0.042814
m982	Plasma	0.042814
m983	Serum	0.042814
m984	Plasma	0.0428796
m985	K2 EDTA	0.0432127
m986	K2 EDTA	0.0432127
m987	Plasma	0.043273
m988	Serum	0.0432819
m989	Plasma	0.0434389
m990	Serum	0.0434389
m991	Plasma	0.0434697
m992	Plasma	0.0434697
m993	SST	0.0435159
m994	Plasma	0.0435159
m995	K2 EDTA	0.0436652
m996	K2 EDTA	0.0436652
m997	Plasma	0.0436664
m998	Serum	0.0437499
m999	Serum	0.0437499
m1000	Serum	0.0438631
m1001	Serum	0.0438631
m1002	Plasma	0.0440598
m1003	K2 EDTA	0.0441176
m1004	K2 EDTA	0.0441176
m1005	Plasma	0.0441176
m1006	Serum	0.0441176
m1007	SST	0.0442178
m1008	Plasma	0.0442178
m1009	Plasma	0.0442178
m1010	Serum	0.0442178
m1011	Plasma	0.0443439
m1012	Serum	0.0443439
m1013	SST	0.0444517
m1014	K2 EDTA	0.0445701
m1015	Plasma	0.0445701
m1016	Serum	0.0446857
m1017	Serum	0.0447964
m1018	Serum	0.0447964
m1019	K2 EDTA	0.0449196
m1020	K2 EDTA	0.0450226
m1021	Plasma	0.0450226
m1022	SST	0.0451536
m1023	Plasma	0.0451536
m1024	Serum	0.04524
m1025	Plasma	0.0452489
m1026	Plasma	0.0452489
m1027	Plasma	0.0454367
m1028	Serum	0.0454367
m1029	K2 EDTA	0.0454751
m1030	K2 EDTA	0.0454751
m1031	Plasma	0.0454751
m1032	Plasma	0.0454751
m1033	Plasma	0.0454751
m1034	Plasma	0.0454751
m1035	Plasma	0.0454751
m1036	Serum	0.0456215
m1037	K2 EDTA	0.0457014
m1038	Plasma	0.0457014
m1039	SST	0.0458555
m1040	SST	0.0458555
m1041	Plasma	0.0460268
m1042	Plasma	0.0460894
m1043	K2 EDTA	0.0461538
m1044	Plasma	0.0461538
m1045	Plasma	0.0461538
m1046	Serum	0.0461538
m1047	SST	0.0463234
m1048	SST	0.0463234
m1049	K2 EDTA	0.0463234
m1050	Plasma	0.0463234
m1051	Serum	0.0463234
m1052	K2 EDTA	0.0463801
m1053	Plasma	0.0463801
m1054	Serum	0.0464201
m1055	K2 EDTA	0.0466063
m1056	Plasma	0.0466063
m1057	Plasma	0.0466063
m1058	Serum	0.0466063
m1059	Serum	0.0468135
m1060	Serum	0.0468135
m1061	Plasma	0.0470102
m1062	K2 EDTA	0.0470252
m1063	K2 EDTA	0.0470588
m1064	Plasma	0.0470588
m1065	Serum	0.0472592
m1066	K2 EDTA	0.0472851
m1067	Serum	0.0472851
m1068	Plasma	0.0475113
m1069	Plasma	0.0475113
m1070	Plasma	0.0477271
m1071	Plasma	0.0477271
m1072	Plasma	0.0477376
m1073	Plasma	0.0477376
m1074	Serum	0.0477376
m1075	Plasma	0.047797
m1076	Plasma	0.047797
m1077	K2 EDTA	0.0479611
m1078	K2 EDTA	0.0479611
m1079	Plasma	0.0479611
m1080	Plasma	0.0479638
m1081	K2 EDTA	0.04819
m1082	K2 EDTA	0.04819
m1083	Serum	0.04819
m1084	Plasma	0.0483871
m1085	Serum	0.048429
m1086	K2 EDTA	0.0486425
m1087	Plasma	0.0486425
m1088	Plasma	0.0486425
m1089	SST	0.0486629
m1090	K2 EDTA	0.0488688
m1091	Plasma	0.0488688
m1092	Serum	0.0488688
m1093	Plasma	0.0491309
m1094	Serum	0.0491309
m1095	Plasma	0.0493706
m1096	Plasma	0.0495475
m1097	Serum	0.0495475
m1098	Serum	0.0495475
m1099	K2 EDTA	0.0495988
m1100	Plasma	0.049764
m1101	Plasma	0.0497738
m1102	Serum	0.0497738
m1103	Serum	0.05
m1104	Serum	0.0501574
m1105	K2 EDTA	0.0502262
m1106	K2 EDTA	0.0502262
m1107	Plasma	0.0502262
m1108	Serum	0.0502262
m1109	K2 EDTA	0.0503006
m1110	Plasma	0.0505346
m1111	Plasma	0.0506787
m1112	K2 EDTA	0.0507685
m1113	SST	0.0507685
m1114	Plasma	0.050905
m1115	Serum	0.050905
m1116	SST	0.0510025
m1117	K2 EDTA	0.0513575
m1118	Plasma	0.0513575
m1119	K2 EDTA	0.0514704
m1120	Plasma	0.0519276
m1121	K2 EDTA	0.0519383
m1122	Plasma	0.0520362
m1123	K2 EDTA	0.0521723
m1124	Plasma	0.0521723
m1125	K2 EDTA	0.0522624
m1126	K2 EDTA	0.0524062
m1127	K2 EDTA	0.0524062
m1128	Serum	0.0524062
m1129	Plasma	0.0524887
m1130	Serum	0.0524887
m1131	Plasma	0.0525177
m1132	Plasma	0.0526402
m1133	Plasma	0.0527144
m1134	Plasma	0.0527149
m1135	K2 EDTA	0.0528742
m1136	Plasma	0.0529412
m1137	Plasma	0.0529412
m1138	Serum	0.0529412
m1139	Serum	0.0529412
m1140	SST	0.0531081
m1141	Plasma	0.0531081
m1142	Plasma	0.0531674
m1143	Serum	0.0531674
m1144	Plasma	0.0535012
m1145	SST	0.053576
m1146	SST	0.053576
m1147	K2 EDTA	0.0536199
m1148	K2 EDTA	0.0536199
m1149	Plasma	0.0536199
m1150	Plasma	0.0536979
m1151	SST	0.05381
m1152	K2 EDTA	0.0538462
m1153	Plasma	0.0540439
m1154	Plasma	0.0540724
m1155	K2 EDTA	0.0542986
m1156	Plasma	0.0542986
m1157	Serum	0.0542986
m1158	Plasma	0.0544847
m1159	SST	0.0545118
m1160	Plasma	0.0545249
m1161	Serum	0.0545249
m1162	Plasma	0.0546814
m1163	Plasma	0.054878
m1164	Plasma	0.0549774
m1165	Plasma	0.0549774
m1166	Serum	0.0552137
m1167	Plasma	0.0552714
m1168	Serum	0.0552714
m1169	Plasma	0.0554299
m1170	Serum	0.0554299
m1171	Serum	0.0556648
m1172	K2 EDTA	0.0556816
m1173	K2 EDTA	0.0561086
m1174	Plasma	0.0561086
m1175	Plasma	0.0561086
m1176	Plasma	0.0561086
m1177	Serum	0.0561495
m1178	Plasma	0.0563348
m1179	Plasma	0.0563348
m1180	Serum	0.0563348
m1181	Serum	0.0565611
m1182	Plasma	0.0567873
m1183	Serum	0.056845
m1184	Plasma	0.0568514
m1185	Serum	0.0568514
m1186	K2 EDTA	0.0570136
m1187	K2 EDTA	0.0570136
m1188	Serum	0.0570136
m1189	Plasma	0.0572398
m1190	Plasma	0.0572398
m1191	Serum	0.0573193
m1192	Serum	0.0574661
m1193	SST	0.0575533
m1194	K2 EDTA	0.0575533
m1195	Plasma	0.0575533
m1196	K2 EDTA	0.0576923
m1197	K2 EDTA	0.0577872
m1198	Serum	0.0577872
m1199	Plasma	0.0580212
m1200	Serum	0.0582552
m1201	Plasma	0.0584891
m1202	SST	0.0587231
m1203	Serum	0.0588235
m1204	Plasma	0.058957
m1205	Plasma	0.0590087
m1206	Serum	0.0590498
m1207	Plasma	0.059191
m1208	Serum	0.0592054
m1209	K2 EDTA	0.059276
m1210	Serum	0.059276
m1211	Serum	0.059276
m1212	Plasma	0.0595023
m1213	SST	0.0596589
m1214	K2 EDTA	0.0596589
m1215	Serum	0.0597954
m1216	K2 EDTA	0.0598928
m1217	K2 EDTA	0.0601268
m1218	Serum	0.060181
m1219	Plasma	0.0604072
m1220	SST	0.0610626
m1221	SST	0.0610626
m1222	K2 EDTA	0.061086
m1223	Serum	0.061086
m1224	Serum	0.061086
m1225	Plasma	0.0611723
m1226	Plasma	0.0613122
m1227	Plasma	0.061369
m1228	Serum	0.0617647
m1229	Serum	0.061991
m1230	SST	0.0619985
m1231	Plasma	0.0621558
m1232	SST	0.0622324
m1233	K2 EDTA	0.0624434
m1234	Plasma	0.0626697
m1235	Serum	0.0626697
m1236	Serum	0.0627003
m1237	Plasma	0.0628959
m1238	Serum	0.0628959
m1239	Serum	0.0628959
m1240	Serum	0.0631222
m1241	SST	0.0631682
m1242	Plasma	0.0631682
m1243	Serum	0.0633484
m1244	SST	0.0634022
m1245	Plasma	0.0635747
m1246	Serum	0.0635747
m1247	Plasma	0.0638009
m1248	Plasma	0.0638009
m1249	K2 EDTA	0.0640271
m1250	K2 EDTA	0.0644796
m1251	Plasma	0.0644796
m1252	Plasma	0.0649321
m1253	SST	0.0650399
m1254	SST	0.0650399
m1255	Plasma	0.0651584
m1256	Plasma	0.0653846
m1257	Plasma	0.0654996
m1258	Plasma	0.0654996
m1259	SST	0.0657418
m1260	Plasma	0.0657418
m1261	SST	0.0659757
m1262	K2 EDTA	0.0659757
m1263	Plasma	0.0659757
m1264	Serum	0.0660633
m1265	Plasma	0.0666776
m1266	Plasma	0.0666798
m1267	Plasma	0.0667421
m1268	Plasma	0.0669115
m1269	Plasma	0.0669683
m1270	K2 EDTA	0.0671455
m1271	K2 EDTA	0.0671455
m1272	Plasma	0.0671946
m1273	SST	0.0673795
m1274	Plasma	0.0674208
m1275	Serum	0.0674666
m1276	SST	0.0678474
m1277	Plasma	0.06786
m1278	Plasma	0.0678733
m1279	Serum	0.0678733
m1280	Plasma	0.0680813
m1281	Plasma	0.0683258
m1282	Serum	0.0687783
m1283	Plasma	0.0688434
m1284	K2 EDTA	0.0690171
m1285	Serum	0.0690171
m1286	Plasma	0.0692308
m1287	Serum	0.0692308
m1288	Plasma	0.0692368
m1289	Serum	0.0692511
m1290	K2 EDTA	0.069457
m1291	Serum	0.0699095
m1292	Plasma	0.0701357
m1293	Plasma	0.0702203
m1294	Serum	0.0708145
m1295	Plasma	0.0710407
m1296	Serum	0.0712038
m1297	K2 EDTA	0.0714932
m1298	Plasma	0.0714932
m1299	Plasma	0.0717939
m1300	SST	0.0729944
m1301	Plasma	0.0730769
m1302	Plasma	0.0731707
m1303	SST	0.0732284
m1304	Plasma	0.0735294
m1305	SST	0.0736963
m1306	SST	0.0739302
m1307	Plasma	0.0739575
m1308	Serum	0.0739819
m1309	Serum	0.0739819
m1310	K2 EDTA	0.0743981
m1311	Serum	0.0744344
m1312	Plasma	0.0746606
m1313	Serum	0.0753394
m1314	Serum	0.0755311
m1315	K2 EDTA	0.0757919
m1316	Serum	0.0757919
m1317	Serum	0.0757919
m1318	Plasma	0.0761212
m1319	K2 EDTA	0.0762443
m1320	Plasma	0.0762698
m1321	Plasma	0.0765038
m1322	Plasma	0.0765038
m1323	Plasma	0.0766968
m1324	Plasma	0.0767113
m1325	Plasma	0.0769079
m1326	Plasma	0.0769231
m1327	Serum	0.0769231
m1328	SST	0.0769717
m1329	Serum	0.0769717
m1330	Serum	0.0773013
m1331	Plasma	0.0773756
m1332	Serum	0.0780881
m1333	K2 EDTA	0.0789593
m1334	SST	0.0790773
m1335	Serum	0.0793112
m1336	Serum	0.0800905
m1337	Plasma	0.080481
m1338	Plasma	0.080481
m1339	Serum	0.080543
m1340	Plasma	0.080715
m1341	Plasma	0.0808419
m1342	Plasma	0.0809489
m1343	K2 EDTA	0.0809955
m1344	Plasma	0.0809955
m1345	K2 EDTA	0.081448
m1346	Plasma	0.0818253
m1347	K2 EDTA	0.0819005
m1348	Serum	0.0824154
m1349	Plasma	0.0826121
m1350	Plasma	0.0830317
m1351	Plasma	0.0834842
m1352	Plasma	0.0835224
m1353	Plasma	0.083989
m1354	Plasma	0.0844583
m1355	Serum	0.0852941
m1356	Plasma	0.0866516
m1357	Plasma	0.0866516
m1358	Plasma	0.0867427
m1359	K2 EDTA	0.0879676
m1360	Plasma	0.0879676
m1361	Plasma	0.0884355
m1362	K2 EDTA	0.0884615
m1363	K2 EDTA	0.0886695
m1364	Serum	0.0893665
m1365	Serum	0.0894965
m1366	Plasma	0.0904799
m1367	Serum	0.0905411
m1368	K2 EDTA	0.0909502
m1369	Plasma	0.0909502
m1370	Plasma	0.0927602
m1371	Plasma	0.0942172
m1372	K2 EDTA	0.0943439
m1373	Plasma	0.0954751
m1374	SST	0.0956882
m1375	Plasma	0.0968326
m1376	SST	0.096858
m1377	Plasma	0.0969709
m1378	K2 EDTA	0.0982617
m1379	Serum	0.0983478
m1380	K2 EDTA	0.0986425
m1381	SST	0.0987296
m1382	Plasma	0.0988688
m1383	SST	0.0994315
m1384	Plasma	0.0995279
m1385	SST	0.0996654
m1386	SST	0.0998994
m1387	Serum	0.101069
m1388	Serum	0.101888
m1389	Plasma	0.102262
m1390	K2 EDTA	0.102941
m1391	Plasma	0.103409
m1392	Plasma	0.104751
m1393	Serum	0.104977
m1394	K2 EDTA	0.105656
m1395	Serum	0.105882
m1396	SST	0.106684
m1397	Serum	0.109729
m1398	Plasma	0.110181
m1399	Plasma	0.110346
m1400	SST	0.110895
m1401	K2 EDTA	0.112217
m1402	Plasma	0.112896
m1403	Plasma	0.114171
m1404	Serum	0.114639
m1405	Plasma	0.117195
m1406	K2 EDTA	0.118616
m1407	Serum	0.118778
m1408	K2 EDTA	0.120136
m1409	K2 EDTA	0.120588
m1410	Plasma	0.121657
m1411	Serum	0.122345
m1412	Plasma	0.123077
m1413	Plasma	0.123529
m1414	K2 EDTA	0.124887
m1415	K2 EDTA	0.125339
m1416	Plasma	0.125566
m1417	SST	0.125869
m1418	Serum	0.126471
m1419	Plasma	0.126672
m1420	Plasma	0.129638
m1421	Plasma	0.131674
m1422	K2 EDTA	0.134163
m1423	Serum	0.136425
m1424	Plasma	0.137566
m1425	Serum	0.13897
m1426	Serum	0.139851
m1427	K2 EDTA	0.141076
m1428	SST	0.141778
m1429	Plasma	0.142604
m1430	Plasma	0.144375
m1431	Serum	0.154406
m1432	Plasma	0.154977
m1433	Plasma	0.155193
m1434	K2 EDTA	0.15543
m1435	Plasma	0.161196
m1436	K2 EDTA	0.161664
m1437	Serum	0.164932
m1438	Plasma	0.166516
m1439	K2 EDTA	0.166968
m1440	SST	0.170554
m1441	Serum	0.172172
m1442	Plasma	0.176829
m1443	Serum	0.181674
m1444	Serum	0.183484
m1445	K2 EDTA	0.185293
m1446	Plasma	0.187557
m1447	SST	0.191844
m1448	Plasma	0.197059
m1449	SST	0.201203
m1450	K2 EDTA	0.20284
m1451	K2 EDTA	0.20518
m1452	K2 EDTA	0.205648
m1453	Plasma	0.217579
m1454	Serum	0.220362
m1455	Plasma	0.221267
m1456	Serum	0.22443
m1457	K2 EDTA	0.228341
m1458	Plasma	0.229347
m1459	Serum	0.2319
m1460	Plasma	0.233674
m1461	K2 EDTA	0.243439
m1462	Serum	0.249774
m1463	Serum	0.257014
m1464	K2 EDTA	0.26267
m1465	Plasma	0.269473
m1466	Serum	0.278281
m1467	SST	0.283321
m1468	K2 EDTA	0.285294
m1469	K2 EDTA	0.287783
m1470	K2 EDTA	0.287783
m1471	K2 EDTA	0.298528
m1472	Serum	0.309502
m1473	K2 EDTA	0.309955
m1474	SST	0.330113
m1475	Plasma	0.331282
m1476	Plasma	0.357789
m1477	K2 EDTA	0.358889
m1478	K2 EDTA	0.362443
m1479	Plasma	0.375792
m1480	Plasma	0.397511
m1481	SST	0.404511
m1482	Plasma	0.495928
m1483	Serum	0.514002
m1484	Plasma	0.536782
m1485	K2 EDTA	0.553167
m1486	Plasma	0.574208
m1487	Serum	0.602438
m1488	K2 EDTA	0.609502
m1489	Plasma	0.94819
m1490	SST	1.2533
m1491	SST	1.37941
m1492	Serum	1.64074

## Sheet: Ortho_results
ID	S/CO
S236	0.02
S305	0.02
S418	0.02
S521	0.02
S698	0.02
